# Supplementary material for: 5-Fluoro-6′H,7′H,8′H-spiro­[indoline-3,7′-pyrano[3,2-c:5,6-c′]di-1-benzopyran]-2,6′,8′-trione
Source: Acta Crystallogr Sect E Struct Rep Online. 2012 Feb 17;68(Pt 3):o744. doi: 10.1107/S1600536812006332 (PMC3295512; doi:10.1107/S1600536812006332)
Supplement: Supplementary file 1 [file e-68-0o744-sup1.cif]

##############################################################################
#                                                                            #
# This CIF contains the data in a paper accepted for publication in          #
# Acta Crystallographica Section E. It conforms to the requirements of       #
# Notes for Authors for Acta Crystallographica Section E, and has been       #
# peer reviewed under the auspices of the IUCr Commission on Journals.       #
#                                                                            #
# Full details of the Crystallographic Information File format               #
# are given in the paper "The Crystallographic Information File (CIF):       #
# a New Standard Archive File for Crystallography" by S. R. Hall, F. H.      #
# Allen and I. D. Brown [Acta Cryst. (1991), A47, 655-685].                  #
#                                                                            #
# The current version of the core CIF dictionary is obtainable from          #
# ftp://ftp.iucr.org/pub/cif_core.dic.                                       #
#                                                                            #
# Software is freely available for graphical display of the structure(s)     #
# in this CIF. For information consult the CIF software page                 #
# http://www.iucr.org/resources/cif/software.                                #
#                                                                            #
# This file may be used for bona fide research purposes within the           #
# scientific community so long as proper attribution is given to the journal # 
# article from which it was obtained.                                        #
#                                                                            #
##############################################################################
data_global
_audit_creation_method     'WinGX routine CIF_UPDATE'
_audit_conform_dict_name     cif_core.dic
_audit_conform_dict_version     2.3
_journal_date_recd_electronic     2012-02-05
_journal_date_accepted     2012-02-13
_journal_name_full     'Acta Crystallographica, Section E'
_journal_year     2012
_journal_volume     68
_journal_issue      3
_journal_page_first     o744
_journal_page_last     o744
_journal_paper_category     QO
_journal_paper_doi     10.1107/S1600536812006332
_journal_coeditor_code     TK5055
_publ_contact_author_name     'Dr J. Suresh'
_publ_contact_author_address
;
Department of Physics
Madura College
Madurai 625 011
India
;
_publ_contact_author_email     ambujasureshj@yahoo.com
_publ_contact_author_fax     '+94-41-2292384'
_publ_contact_author_phone     '+94-41-2292200'
_publ_section_title
;\
5-Fluoro-6'<i>H</i>,7'<i>H</i>,8'<i>H</i>-spiro[indoline-3,7'-pyrano[3,2-\
<i>c</i>:5,6-<i>c</i>']di-1-benzopyran]-2,6',8'-trione
;
loop_
    _publ_author_name
    _publ_author_address
    'Almansour, Abdulrahman I.'
;
Department of Chemistry
College of Sciences
King Saud University
PO Box 2455
Riyadh 11451
Saudi Arabia
;
    'Kumar, Raju Suresh'
;
Department of Chemistry
College of Sciences
King Saud University
PO Box 2455
Riyadh 11451
Saudi Arabia
;
    'Arumugam, Natarajan'
;
Department of Chemistry
College of Sciences
King Saud University
PO Box 2455
Riyadh 11451
Saudi Arabia
;
    'Devi Shree, P.'
;
Department of Physics
Madura College
Madurai 625 011
India
;
    'Suresh, J.'
;
Department of Physics
Madura College
Madurai 625 011
India
;
data_I
_audit_creation_method     SHELXL97
_chemical_name_systematic
;
5-Fluoro-6'<i>H</i>,7'<i>H</i>,8'<i>H</i>-spiro[indoline-3,7'-
pyrano[3,2-<i>c</i>:5,6-<i>c</i>']di-1-benzopyran]-2,6',8'-trione
;
_chemical_name_common     ?
_chemical_formula_moiety     'C26 H12 F N O6'
_chemical_formula_sum     'C26 H12 F N O6'
_chemical_formula_iupac     'C26 H12 F N O6'
_chemical_formula_weight     453.37
_chemical_melting_point     ?
_symmetry_cell_setting     triclinic
_symmetry_space_group_name_H-M     'P -1'
_symmetry_space_group_name_Hall     '-P 1'
loop_
    _symmetry_equiv_pos_as_xyz
    'x, y, z'
    '-x, -y, -z'
_cell_length_a     7.82620(10)
_cell_length_b     10.92780(10)
_cell_length_c     12.4067(2)
_cell_angle_alpha     113.3740(10)
_cell_angle_beta     94.9220(10)
_cell_angle_gamma     100.2950(10)
_cell_volume     943.77(2)
_cell_formula_units_Z     2
_cell_measurement_reflns_used     2000
_cell_measurement_theta_min     2
_cell_measurement_theta_max     31
_cell_measurement_temperature     293(2)
_exptl_crystal_description     block
_exptl_crystal_colour     colourless
_exptl_crystal_size_max     0.23
_exptl_crystal_size_mid     0.21
_exptl_crystal_size_min     0.18
_exptl_crystal_density_diffrn     1.595
_exptl_crystal_density_meas     ?
_exptl_crystal_density_method     'not measured'
_exptl_crystal_F_000     464
_exptl_absorpt_coefficient_mu     0.121
_exptl_absorpt_correction_type     multi-scan
_exptl_absorpt_process_details     '(SADABS; Sheldrick, 1996)'
_exptl_absorpt_correction_T_min     0.973
_exptl_absorpt_correction_T_max     0.978
_diffrn_ambient_temperature     293(2)
_diffrn_radiation_type     MoK\a
_diffrn_radiation_wavelength     0.71073
_diffrn_radiation_source     'fine-focus sealed tube'
_diffrn_radiation_monochromator     graphite
_diffrn_measurement_device_type     'Bruker Kappa APEXII'
_diffrn_measurement_method     '\w and \f'
_diffrn_detector_area_resol_mean     0
_diffrn_reflns_number     15720
_diffrn_reflns_av_R_equivalents     0.0233
_diffrn_reflns_av_sigmaI/netI     0.0283
_diffrn_reflns_theta_min     1.82
_diffrn_reflns_theta_max     30.11
_diffrn_reflns_theta_full     30.11
_diffrn_measured_fraction_theta_max     0.992
_diffrn_measured_fraction_theta_full     0.992
_diffrn_reflns_limit_h_min     -11
_diffrn_reflns_limit_h_max     11
_diffrn_reflns_limit_k_min     -15
_diffrn_reflns_limit_k_max     15
_diffrn_reflns_limit_l_min     -17
_diffrn_reflns_limit_l_max     12
_diffrn_standards_number     0
_diffrn_standards_interval_count     0
_diffrn_standards_interval_time     0
_diffrn_standards_decay_%     0
_refine_special_details
;
Refinement of <i>F</i>^2^ against ALL reflections. The weighted <i>R</i>-factor
<i>wR</i> and goodness of fit <i>S</i> are based on <i>F</i>^2^, conventional
<i>R</i>-factors <i>R</i> are based on <i>F</i>, with <i>F</i> set to zero for
negative <i>F</i>^2^. The threshold expression of <i>F</i>^2^ >
\s(<i>F</i>^2^) is used only for calculating <i>R</i>-factors(gt) <i>etc</i>.
and is not relevant to the choice of reflections for refinement.
<i>R</i>-factors based on <i>F</i>^2^ are statistically about twice as large
as those based on <i>F</i>, and <i>R</i>-factors based on ALL data will be
even larger.
;
_reflns_number_total     5504
_reflns_number_gt     4486
_reflns_threshold_expression     I>2\s(I)
_refine_ls_structure_factor_coef     Fsqd
_refine_ls_matrix_type     full
_refine_ls_R_factor_all     0.0577
_refine_ls_R_factor_gt     0.0449
_refine_ls_wR_factor_gt     0.1145
_refine_ls_wR_factor_ref     0.1243
_refine_ls_goodness_of_fit_ref     1.041
_refine_ls_restrained_S_all     1.041
_refine_ls_number_reflns     5504
_refine_ls_number_parameters     311
_refine_ls_number_restraints     1
_refine_ls_hydrogen_treatment     mixed
_refine_ls_weighting_scheme     calc
_refine_ls_weighting_details
       'calc w = 1/[\s^2^(Fo^2^)+(0.0602P)^2^+0.4439P] where P=(Fo^2^+2Fc^2^)/3'
_atom_sites_solution_hydrogens     geom
_atom_sites_solution_primary     direct
_atom_sites_solution_secondary     difmap
_refine_ls_shift/su_max     0.000
_refine_ls_shift/su_mean     0.000
_refine_diff_density_max     0.462
_refine_diff_density_min     -0.292
_refine_ls_extinction_method     none
_refine_ls_extinction_coef     ?
loop_
    _atom_type_symbol
    _atom_type_description
    _atom_type_scat_dispersion_real
    _atom_type_scat_dispersion_imag
    _atom_type_scat_source
    'C' 'C' 0.0033 0.0016
                         'International Tables Vol C Tables 4.2.6.8 and 6.1.1.4'
    'H' 'H' 0.0000 0.0000
                         'International Tables Vol C Tables 4.2.6.8 and 6.1.1.4'
    'N' 'N' 0.0061 0.0033
                         'International Tables Vol C Tables 4.2.6.8 and 6.1.1.4'
    'O' 'O' 0.0106 0.0060
                         'International Tables Vol C Tables 4.2.6.8 and 6.1.1.4'
    'F' 'F' 0.0171 0.0103
                         'International Tables Vol C Tables 4.2.6.8 and 6.1.1.4'
_computing_data_collection     'APEX2 (Bruker, 2004)'
_computing_cell_refinement     'SAINT (Bruker, 2004)'
_computing_data_reduction     'SAINT (Bruker, 2004)'
_computing_structure_solution     'SHELXS97 (Sheldrick, 2008)'
_computing_structure_refinement     'SHELXL97 (Sheldrick, 2008)'
_computing_molecular_graphics     'PLATON (Spek, 2009)'
_computing_publication_material     'SHELXL97 (Sheldrick, 2008)'
loop_
    _atom_site_type_symbol
    _atom_site_label
    _atom_site_fract_x
    _atom_site_fract_y
    _atom_site_fract_z
    _atom_site_U_iso_or_equiv
    _atom_site_adp_type
    _atom_site_calc_flag
    _atom_site_refinement_flags
    _atom_site_occupancy
    _atom_site_symmetry_multiplicity
    _atom_site_disorder_assembly
    _atom_site_disorder_group
    H H1 -0.122(2) 0.3850(19) 0.4085(15) 0.025(5) Uiso d D 1 1 . .
    C C2 0.12458(17) 0.34311(13) -0.00317(11) 0.0140(2) Uani d . 1 1 . .
    C C3 0.05623(17) 0.31770(13) 0.08465(11) 0.0135(2) Uani d . 1 1 . .
    C C4 0.09926(16) 0.42071(13) 0.21373(11) 0.0128(2) Uani d . 1 1 . .
    C C5 0.18729(17) 0.55860(13) 0.21847(11) 0.0139(2) Uani d . 1 1 . .
    C C6 0.24834(17) 0.57319(13) 0.12440(11) 0.0139(2) Uani d . 1 1 . .
    C C21 0.09810(17) 0.23914(13) -0.12381(11) 0.0148(2) Uani d . 1 1 . .
    C C22 0.17434(19) 0.25796(14) -0.21611(12) 0.0172(3) Uani d . 1 1 . .
    H H22 0.2407 0.3436 -0.2034 0.021 Uiso calc R 1 1 . .
    C C23 0.15001(19) 0.14852(15) -0.32576(12) 0.0191(3) Uani d . 1 1 . .
    H H23 0.2016 0.1604 -0.3868 0.023 Uiso calc R 1 1 . .
    C C24 0.0486(2) 0.01981(15) -0.34611(12) 0.0199(3) Uani d . 1 1 . .
    H H24 0.0344 -0.0533 -0.4203 0.024 Uiso calc R 1 1 . .
    C C25 -0.03060(19) 0.00031(14) -0.25711(12) 0.0194(3) Uani d . 1 1 . .
    H H25 -0.1002 -0.0847 -0.2711 0.023 Uiso calc R 1 1 . .
    C C26 -0.00412(17) 0.11020(14) -0.14632(12) 0.0156(3) Uani d . 1 1 . .
    C C31 -0.05619(17) 0.18354(14) 0.05589(12) 0.0152(2) Uani d . 1 1 . .
    C C41 0.21280(17) 0.37727(13) 0.29163(11) 0.0130(2) Uani d . 1 1 . .
    C C42 0.37794(17) 0.34883(13) 0.28347(12) 0.0155(3) Uani d . 1 1 . .
    H H42 0.4387 0.3545 0.2238 0.019 Uiso calc R 1 1 . .
    C C43 0.44766(17) 0.31133(14) 0.36932(12) 0.0164(3) Uani d . 1 1 . .
    C C44 0.36544(18) 0.30651(14) 0.46197(12) 0.0168(3) Uani d . 1 1 . .
    H H44 0.4203 0.2841 0.5188 0.020 Uiso calc R 1 1 . .
    C C45 0.19881(18) 0.33555(13) 0.46972(12) 0.0156(3) Uani d . 1 1 . .
    H H45 0.1405 0.3334 0.5314 0.019 Uiso calc R 1 1 . .
    C C46 0.12383(17) 0.36764(13) 0.38189(11) 0.0134(2) Uani d . 1 1 . .
    C C48 -0.07059(17) 0.42709(13) 0.27287(11) 0.0140(2) Uani d . 1 1 . .
    C C51 0.21637(17) 0.67890(13) 0.33197(12) 0.0157(3) Uani d . 1 1 . .
    C C61 0.34501(17) 0.70292(14) 0.13272(12) 0.0151(2) Uani d . 1 1 . .
    C C62 0.37581(17) 0.81431(14) 0.24372(12) 0.0162(3) Uani d . 1 1 . .
    C C63 0.47226(19) 0.94335(14) 0.26308(13) 0.0196(3) Uani d . 1 1 . .
    H H63 0.4916 1.0166 0.3377 0.024 Uiso calc R 1 1 . .
    C C64 0.53871(19) 0.96018(15) 0.16875(13) 0.0198(3) Uani d . 1 1 . .
    H H64 0.6045 1.0455 0.1803 0.024 Uiso calc R 1 1 . .
    C C65 0.50796(19) 0.85014(15) 0.05598(13) 0.0195(3) Uani d . 1 1 . .
    H H65 0.5525 0.8632 -0.0068 0.023 Uiso calc R 1 1 . .
    C C66 0.41184(18) 0.72236(14) 0.03748(12) 0.0173(3) Uani d . 1 1 . .
    H H66 0.3914 0.6496 -0.0375 0.021 Uiso calc R 1 1 . .
    N N1 -0.04170(15) 0.39656(12) 0.36839(10) 0.0140(2) Uani d D 1 1 . .
    O O1 0.22685(13) 0.46733(10) 0.01416(8) 0.0159(2) Uani d . 1 1 . .
    O O2 -0.08257(13) 0.08560(10) -0.05945(8) 0.0167(2) Uani d . 1 1 . .
    O O3 -0.12795(14) 0.15262(10) 0.12640(9) 0.0195(2) Uani d . 1 1 . .
    O O4 0.31252(13) 0.80145(10) 0.33995(9) 0.0180(2) Uani d . 1 1 . .
    O O5 0.16406(14) 0.67882(10) 0.42086(9) 0.0194(2) Uani d . 1 1 . .
    O O6 -0.20150(13) 0.45589(10) 0.23875(9) 0.0168(2) Uani d . 1 1 . .
    F F1 0.60614(11) 0.27654(9) 0.36098(8) 0.02124(19) Uani d . 1 1 . .
loop_
    _atom_site_aniso_label
    _atom_site_aniso_U_11
    _atom_site_aniso_U_22
    _atom_site_aniso_U_33
    _atom_site_aniso_U_12
    _atom_site_aniso_U_13
    _atom_site_aniso_U_23
    C2 0.0134(6) 0.0131(6) 0.0156(6) 0.0008(4) 0.0019(4) 0.0072(5)
    C3 0.0134(6) 0.0124(6) 0.0142(6) 0.0009(4) 0.0018(4) 0.0060(5)
    C4 0.0124(5) 0.0129(6) 0.0132(5) 0.0006(4) 0.0022(4) 0.0066(5)
    C5 0.0134(6) 0.0135(6) 0.0142(6) 0.0013(4) 0.0013(4) 0.0062(5)
    C6 0.0128(6) 0.0130(6) 0.0145(6) 0.0012(4) 0.0013(4) 0.0054(5)
    C21 0.0159(6) 0.0150(6) 0.0139(6) 0.0036(5) 0.0018(4) 0.0065(5)
    C22 0.0205(6) 0.0170(6) 0.0165(6) 0.0032(5) 0.0028(5) 0.0101(5)
    C23 0.0233(7) 0.0214(7) 0.0144(6) 0.0047(5) 0.0043(5) 0.0095(5)
    C24 0.0264(7) 0.0169(6) 0.0139(6) 0.0040(5) 0.0003(5) 0.0051(5)
    C25 0.0226(7) 0.0147(6) 0.0178(6) 0.0015(5) -0.0009(5) 0.0059(5)
    C26 0.0146(6) 0.0167(6) 0.0157(6) 0.0021(5) 0.0014(5) 0.0080(5)
    C31 0.0144(6) 0.0151(6) 0.0157(6) 0.0023(5) 0.0017(4) 0.0067(5)
    C41 0.0142(6) 0.0113(5) 0.0122(5) 0.0000(4) 0.0009(4) 0.0050(4)
    C42 0.0146(6) 0.0147(6) 0.0164(6) 0.0010(5) 0.0029(5) 0.0066(5)
    C43 0.0117(6) 0.0148(6) 0.0209(6) 0.0014(5) 0.0009(5) 0.0068(5)
    C44 0.0172(6) 0.0157(6) 0.0173(6) 0.0017(5) -0.0010(5) 0.0085(5)
    C45 0.0176(6) 0.0142(6) 0.0138(6) 0.0017(5) 0.0019(5) 0.0058(5)
    C46 0.0136(6) 0.0125(6) 0.0132(5) 0.0013(4) 0.0025(4) 0.0051(4)
    C48 0.0147(6) 0.0125(6) 0.0138(5) 0.0007(4) 0.0026(4) 0.0055(5)
    C51 0.0150(6) 0.0140(6) 0.0166(6) 0.0003(5) 0.0010(5) 0.0066(5)
    C61 0.0136(6) 0.0153(6) 0.0173(6) 0.0017(5) 0.0016(5) 0.0086(5)
    C62 0.0150(6) 0.0157(6) 0.0183(6) 0.0012(5) 0.0032(5) 0.0084(5)
    C63 0.0195(6) 0.0159(6) 0.0209(6) 0.0011(5) 0.0029(5) 0.0066(5)
    C64 0.0192(6) 0.0163(6) 0.0256(7) 0.0000(5) 0.0042(5) 0.0122(6)
    C65 0.0180(6) 0.0204(7) 0.0227(7) 0.0018(5) 0.0048(5) 0.0126(6)
    C66 0.0181(6) 0.0175(6) 0.0170(6) 0.0018(5) 0.0029(5) 0.0090(5)
    N1 0.0130(5) 0.0165(5) 0.0142(5) 0.0029(4) 0.0043(4) 0.0080(4)
    O1 0.0200(5) 0.0127(4) 0.0133(4) -0.0008(4) 0.0042(3) 0.0055(4)
    O2 0.0186(5) 0.0141(4) 0.0153(4) -0.0010(4) 0.0031(4) 0.0062(4)
    O3 0.0216(5) 0.0177(5) 0.0188(5) -0.0001(4) 0.0049(4) 0.0090(4)
    O4 0.0216(5) 0.0141(4) 0.0157(4) -0.0015(4) 0.0047(4) 0.0055(4)
    O5 0.0223(5) 0.0189(5) 0.0149(4) 0.0007(4) 0.0045(4) 0.0063(4)
    O6 0.0150(4) 0.0181(5) 0.0186(5) 0.0037(4) 0.0022(3) 0.0092(4)
    F1 0.0125(4) 0.0252(4) 0.0288(5) 0.0054(3) 0.0035(3) 0.0138(4)
_geom_special_details
;
All e.s.d.'s (except the e.s.d. in the dihedral angle between two l.s. planes)
are estimated using the full covariance matrix. The cell e.s.d.'s are taken
into account individually in the estimation of e.s.d.'s in distances, angles
and torsion angles; correlations between e.s.d.'s in cell parameters are only
used when they are defined by crystal symmetry. An approximate (isotropic)
treatment of cell e.s.d.'s is used for estimating e.s.d.'s involving l.s.
planes.
;
loop_
    _geom_bond_atom_site_label_1
    _geom_bond_atom_site_label_2
    _geom_bond_site_symmetry_2
    _geom_bond_distance
    _geom_bond_publ_flag
    C2 C3 . 1.3555(18) ?
    C2 O1 . 1.3712(16) ?
    C2 C21 . 1.4448(18) ?
    C3 C31 . 1.4563(18) ?
    C3 C4 . 1.5122(17) ?
    C4 C5 . 1.5167(18) ?
    C4 C41 . 1.5219(17) ?
    C4 C48 . 1.5716(18) ?
    C5 C6 . 1.3535(18) ?
    C5 C51 . 1.4602(18) ?
    C6 O1 . 1.3685(16) ?
    C6 C61 . 1.4423(18) ?
    C21 C26 . 1.3963(19) ?
    C21 C22 . 1.4036(19) ?
    C22 C23 . 1.3785(19) ?
    C22 H22 . 0.9300 ?
    C23 C24 . 1.399(2) ?
    C23 H23 . 0.9300 ?
    C24 C25 . 1.381(2) ?
    C24 H24 . 0.9300 ?
    C25 C26 . 1.3881(19) ?
    C25 H25 . 0.9300 ?
    C26 O2 . 1.3767(16) ?
    C31 O3 . 1.2025(17) ?
    C31 O2 . 1.3751(16) ?
    C41 C42 . 1.3851(18) ?
    C41 C46 . 1.3968(18) ?
    C42 C43 . 1.3880(18) ?
    C42 H42 . 0.9300 ?
    C43 F1 . 1.3612(15) ?
    C43 C44 . 1.379(2) ?
    C44 C45 . 1.3985(19) ?
    C44 H44 . 0.9300 ?
    C45 C46 . 1.3862(18) ?
    C45 H45 . 0.9300 ?
    C46 N1 . 1.3990(16) ?
    C48 O6 . 1.2144(16) ?
    C48 N1 . 1.3643(17) ?
    C51 O5 . 1.2091(17) ?
    C51 O4 . 1.3753(16) ?
    C61 C62 . 1.3944(19) ?
    C61 C66 . 1.4071(19) ?
    C62 O4 . 1.3785(16) ?
    C62 C63 . 1.3913(19) ?
    C63 C64 . 1.384(2) ?
    C63 H63 . 0.9300 ?
    C64 C65 . 1.402(2) ?
    C64 H64 . 0.9300 ?
    C65 C66 . 1.3817(19) ?
    C65 H65 . 0.9300 ?
    C66 H66 . 0.9300 ?
    N1 H1 . 0.855(9) ?
loop_
    _geom_angle_atom_site_label_1
    _geom_angle_atom_site_label_2
    _geom_angle_atom_site_label_3
    _geom_angle_site_symmetry_1
    _geom_angle_site_symmetry_3
    _geom_angle
    _geom_angle_publ_flag
    C3 C2 O1 . . 123.63(12) ?
    C3 C2 C21 . . 122.30(12) ?
    O1 C2 C21 . . 114.06(11) ?
    C2 C3 C31 . . 119.28(12) ?
    C2 C3 C4 . . 122.74(11) ?
    C31 C3 C4 . . 117.91(11) ?
    C3 C4 C5 . . 108.11(10) ?
    C3 C4 C41 . . 112.55(10) ?
    C5 C4 C41 . . 111.75(10) ?
    C3 C4 C48 . . 111.18(10) ?
    C5 C4 C48 . . 112.06(10) ?
    C41 C4 C48 . . 101.17(10) ?
    C6 C5 C51 . . 119.03(12) ?
    C6 C5 C4 . . 122.84(12) ?
    C51 C5 C4 . . 118.03(11) ?
    C5 C6 O1 . . 123.61(12) ?
    C5 C6 C61 . . 122.40(12) ?
    O1 C6 C61 . . 113.99(11) ?
    C26 C21 C22 . . 118.97(12) ?
    C26 C21 C2 . . 116.49(12) ?
    C22 C21 C2 . . 124.47(12) ?
    C23 C22 C21 . . 119.45(13) ?
    C23 C22 H22 . . 120.3 ?
    C21 C22 H22 . . 120.3 ?
    C22 C23 C24 . . 120.67(13) ?
    C22 C23 H23 . . 119.7 ?
    C24 C23 H23 . . 119.7 ?
    C25 C24 C23 . . 120.62(13) ?
    C25 C24 H24 . . 119.7 ?
    C23 C24 H24 . . 119.7 ?
    C24 C25 C26 . . 118.62(13) ?
    C24 C25 H25 . . 120.7 ?
    C26 C25 H25 . . 120.7 ?
    O2 C26 C25 . . 116.72(12) ?
    O2 C26 C21 . . 121.62(12) ?
    C25 C26 C21 . . 121.66(13) ?
    O3 C31 O2 . . 117.67(12) ?
    O3 C31 C3 . . 124.30(12) ?
    O2 C31 C3 . . 118.03(12) ?
    C42 C41 C46 . . 120.82(12) ?
    C42 C41 C4 . . 130.10(12) ?
    C46 C41 C4 . . 109.08(11) ?
    C41 C42 C43 . . 116.28(12) ?
    C41 C42 H42 . . 121.9 ?
    C43 C42 H42 . . 121.9 ?
    F1 C43 C44 . . 118.16(12) ?
    F1 C43 C42 . . 117.95(12) ?
    C44 C43 C42 . . 123.88(12) ?
    C43 C44 C45 . . 119.46(12) ?
    C43 C44 H44 . . 120.3 ?
    C45 C44 H44 . . 120.3 ?
    C46 C45 C44 . . 117.45(12) ?
    C46 C45 H45 . . 121.3 ?
    C44 C45 H45 . . 121.3 ?
    C45 C46 C41 . . 122.00(12) ?
    C45 C46 N1 . . 128.16(12) ?
    C41 C46 N1 . . 109.83(11) ?
    O6 C48 N1 . . 127.29(13) ?
    O6 C48 C4 . . 125.09(12) ?
    N1 C48 C4 . . 107.61(11) ?
    O5 C51 O4 . . 117.02(12) ?
    O5 C51 C5 . . 124.82(12) ?
    O4 C51 C5 . . 118.15(12) ?
    C62 C61 C66 . . 118.90(12) ?
    C62 C61 C6 . . 116.85(12) ?
    C66 C61 C6 . . 124.23(12) ?
    O4 C62 C63 . . 116.74(12) ?
    O4 C62 C61 . . 121.41(12) ?
    C63 C62 C61 . . 121.85(13) ?
    C64 C63 C62 . . 118.45(13) ?
    C64 C63 H63 . . 120.8 ?
    C62 C63 H63 . . 120.8 ?
    C63 C64 C65 . . 120.78(13) ?
    C63 C64 H64 . . 119.6 ?
    C65 C64 H64 . . 119.6 ?
    C66 C65 C64 . . 120.39(13) ?
    C66 C65 H65 . . 119.8 ?
    C64 C65 H65 . . 119.8 ?
    C65 C66 C61 . . 119.62(13) ?
    C65 C66 H66 . . 120.2 ?
    C61 C66 H66 . . 120.2 ?
    C48 N1 C46 . . 112.25(11) ?
    C48 N1 H1 . . 123.1(13) ?
    C46 N1 H1 . . 124.1(13) ?
    C6 O1 C2 . . 117.29(10) ?
    C31 O2 C26 . . 122.11(11) ?
    C51 O4 C62 . . 122.08(11) ?
loop_
    _geom_torsion_atom_site_label_1
    _geom_torsion_atom_site_label_2
    _geom_torsion_atom_site_label_3
    _geom_torsion_atom_site_label_4
    _geom_torsion_site_symmetry_1
    _geom_torsion_site_symmetry_2
    _geom_torsion_site_symmetry_3
    _geom_torsion_site_symmetry_4
    _geom_torsion
    _geom_torsion_publ_flag
    O1 C2 C3 C31 . . . . 177.76(11) ?
    C21 C2 C3 C31 . . . . -3.55(19) ?
    O1 C2 C3 C4 . . . . -5.5(2) ?
    C21 C2 C3 C4 . . . . 173.14(11) ?
    C2 C3 C4 C5 . . . . 13.71(17) ?
    C31 C3 C4 C5 . . . . -169.55(11) ?
    C2 C3 C4 C41 . . . . -110.20(14) ?
    C31 C3 C4 C41 . . . . 66.54(15) ?
    C2 C3 C4 C48 . . . . 137.11(13) ?
    C31 C3 C4 C48 . . . . -46.15(15) ?
    C3 C4 C5 C6 . . . . -13.18(17) ?
    C41 C4 C5 C6 . . . . 111.21(14) ?
    C48 C4 C5 C6 . . . . -136.05(13) ?
    C3 C4 C5 C51 . . . . 170.66(11) ?
    C41 C4 C5 C51 . . . . -64.95(15) ?
    C48 C4 C5 C51 . . . . 47.79(15) ?
    C51 C5 C6 O1 . . . . -179.49(11) ?
    C4 C5 C6 O1 . . . . 4.4(2) ?
    C51 C5 C6 C61 . . . . 1.49(19) ?
    C4 C5 C6 C61 . . . . -174.63(11) ?
    C3 C2 C21 C26 . . . . 0.75(19) ?
    O1 C2 C21 C26 . . . . 179.55(11) ?
    C3 C2 C21 C22 . . . . -176.13(12) ?
    O1 C2 C21 C22 . . . . 2.68(18) ?
    C26 C21 C22 C23 . . . . -1.41(19) ?
    C2 C21 C22 C23 . . . . 175.39(12) ?
    C21 C22 C23 C24 . . . . 0.8(2) ?
    C22 C23 C24 C25 . . . . 0.7(2) ?
    C23 C24 C25 C26 . . . . -1.5(2) ?
    C24 C25 C26 O2 . . . . -178.75(12) ?
    C24 C25 C26 C21 . . . . 0.8(2) ?
    C22 C21 C26 O2 . . . . -179.85(11) ?
    C2 C21 C26 O2 . . . . 3.10(18) ?
    C22 C21 C26 C25 . . . . 0.6(2) ?
    C2 C21 C26 C25 . . . . -176.44(12) ?
    C2 C3 C31 O3 . . . . -177.26(13) ?
    C4 C3 C31 O3 . . . . 5.88(19) ?
    C2 C3 C31 O2 . . . . 2.63(18) ?
    C4 C3 C31 O2 . . . . -174.23(11) ?
    C3 C4 C41 C42 . . . . 58.76(18) ?
    C5 C4 C41 C42 . . . . -63.11(17) ?
    C48 C4 C41 C42 . . . . 177.49(13) ?
    C3 C4 C41 C46 . . . . -121.10(12) ?
    C5 C4 C41 C46 . . . . 117.03(12) ?
    C48 C4 C41 C46 . . . . -2.37(13) ?
    C46 C41 C42 C43 . . . . -0.17(18) ?
    C4 C41 C42 C43 . . . . 179.98(12) ?
    C41 C42 C43 F1 . . . . 177.06(11) ?
    C41 C42 C43 C44 . . . . -2.6(2) ?
    F1 C43 C44 C45 . . . . -177.07(11) ?
    C42 C43 C44 C45 . . . . 2.5(2) ?
    C43 C44 C45 C46 . . . . 0.25(19) ?
    C44 C45 C46 C41 . . . . -2.90(19) ?
    C44 C45 C46 N1 . . . . 178.11(12) ?
    C42 C41 C46 C45 . . . . 2.91(19) ?
    C4 C41 C46 C45 . . . . -177.21(12) ?
    C42 C41 C46 N1 . . . . -177.93(11) ?
    C4 C41 C46 N1 . . . . 1.94(14) ?
    C3 C4 C48 O6 . . . . -59.04(17) ?
    C5 C4 C48 O6 . . . . 62.07(16) ?
    C41 C4 C48 O6 . . . . -178.75(12) ?
    C3 C4 C48 N1 . . . . 121.75(11) ?
    C5 C4 C48 N1 . . . . -117.14(11) ?
    C41 C4 C48 N1 . . . . 2.04(13) ?
    C6 C5 C51 O5 . . . . 178.02(13) ?
    C4 C5 C51 O5 . . . . -5.7(2) ?
    C6 C5 C51 O4 . . . . -3.06(18) ?
    C4 C5 C51 O4 . . . . 173.26(11) ?
    C5 C6 C61 C62 . . . . 0.86(19) ?
    O1 C6 C61 C62 . . . . -178.25(11) ?
    C5 C6 C61 C66 . . . . 179.52(12) ?
    O1 C6 C61 C66 . . . . 0.41(19) ?
    C66 C61 C62 O4 . . . . 179.57(12) ?
    C6 C61 C62 O4 . . . . -1.69(19) ?
    C66 C61 C62 C63 . . . . -0.7(2) ?
    C6 C61 C62 C63 . . . . 177.99(12) ?
    O4 C62 C63 C64 . . . . 179.70(12) ?
    C61 C62 C63 C64 . . . . 0.0(2) ?
    C62 C63 C64 C65 . . . . 0.7(2) ?
    C63 C64 C65 C66 . . . . -0.6(2) ?
    C64 C65 C66 C61 . . . . -0.2(2) ?
    C62 C61 C66 C65 . . . . 0.8(2) ?
    C6 C61 C66 C65 . . . . -177.82(12) ?
    O6 C48 N1 C46 . . . . 179.76(13) ?
    C4 C48 N1 C46 . . . . -1.05(14) ?
    C45 C46 N1 C48 . . . . 178.55(13) ?
    C41 C46 N1 C48 . . . . -0.54(15) ?
    C5 C6 O1 C2 . . . . 5.83(18) ?
    C61 C6 O1 C2 . . . . -175.07(11) ?
    C3 C2 O1 C6 . . . . -5.26(18) ?
    C21 C2 O1 C6 . . . . 175.95(11) ?
    O3 C31 O2 C26 . . . . -178.97(11) ?
    C3 C31 O2 C26 . . . . 1.14(17) ?
    C25 C26 O2 C31 . . . . 175.47(12) ?
    C21 C26 O2 C31 . . . . -4.09(18) ?
    O5 C51 O4 C62 . . . . -178.69(12) ?
    C5 C51 O4 C62 . . . . 2.31(18) ?
    C63 C62 O4 C51 . . . . -179.61(12) ?
    C61 C62 O4 C51 . . . . 0.08(19) ?
loop_
    _geom_hbond_atom_site_label_D
    _geom_hbond_atom_site_label_H
    _geom_hbond_atom_site_label_A
    _geom_hbond_site_symmetry_A
    _geom_hbond_distance_DH
    _geom_hbond_distance_HA
    _geom_hbond_distance_DA
    _geom_hbond_angle_DHA
    C45 H45 O5 2_566 0.93 2.50 3.2564(18) 139
    C22 H22 O6 2_565 0.93 2.46 3.2205(17) 139
    C66 H66 O6 2_565 0.93 2.50 3.2921(17) 144
    C64 H64 O3 1_665 0.93 2.49 3.2641(18) 141
    C25 H25 Cg1 2_555 0.93 2.65 3.5482(17) 163
    N1 H1 F1 1_455 0.86(2) 2.15(2) 2.810(2) 134(2)
    N1 H1 O5 2_566 0.86(2) 2.51(2) 3.208(2) 140(2)
