# Supplementary material for: 5-Fluoro-6′H,7′H,8′H-spiro­[indoline-3,7′-pyrano[3,2-c:5,6-c′]di-1-benzopyran]-2,6′,8′-trione
Source: Acta Crystallogr Sect E Struct Rep Online. 2012 Feb 17;68(Pt 3):o744. doi: 10.1107/S1600536812006332 (PMC3295512; doi:10.1107/S1600536812006332)
Supplement: Supplementary file 2 [file e-68-0o744-Isup2.hkl]

# 
# h,k,l, Fc-squared, Fo-squared, sigma(Fo-squared) and status flag 
# 
data_I
_shelx_title ' pfist4hc_0m in P-1 (100K)' 
_shelx_refln_list_code          4 
_shelx_F_calc_maximum      159.73 
_exptl_crystal_F_000       464.00 
_reflns_d_resolution_high  0.7084 
 
loop_ 
 _symmetry_equiv_pos_as_xyz 
 'x, y, z' 
 '-x, -y, -z' 
 
_cell_length_a     7.8262 
_cell_length_b    10.9278 
_cell_length_c    12.4067 
_cell_angle_alpha 113.374 
_cell_angle_beta   94.922 
_cell_angle_gamma 100.295 
 
_shelx_F_squared_multiplier     1.000 
 
loop_ 
 _refln_index_h 
 _refln_index_k 
 _refln_index_l 
 _refln_F_squared_calc 
 _refln_F_squared_meas 
 _refln_F_squared_sigma 
 _refln_observed_status 
   1   0   0     4590.73     4436.23     37.80 o 
   2   0   0      412.18      386.61      4.65 o 
   3   0   0     1217.49     1211.00      8.72 o 
   4   0   0      547.12      566.43      6.34 o 
   5   0   0      337.09      359.84      4.29 o 
   6   0   0       13.61       11.94      1.63 o 
   7   0   0      432.36      411.64      6.29 o 
   8   0   0        0.55        0.62      1.92 o 
   9   0   0        0.22       -1.52      1.52 o 
  10   0   0        4.66        5.45      2.42 o 
 -10   1   0       13.23       17.04      3.41 o 
  -9   1   0        0.66        0.40      1.91 o 
  -8   1   0       38.71       34.95      2.75 o 
  -7   1   0      154.89      151.18      3.29 o 
  -6   1   0        0.37        1.55      1.17 o 
  -5   1   0      667.65      702.13      6.60 o 
  -4   1   0       76.65       73.19      1.77 o 
  -3   1   0      398.95      454.43      4.57 o 
  -2   1   0    13943.97    14189.41    101.14 o 
  -1   1   0     1231.45     1295.56     11.00 o 
   0   1   0     1852.97     1970.75     29.28 o 
   1   1   0        5.46        8.25      1.05 o 
   2   1   0     1983.13     1974.23     22.82 o 
   3   1   0      719.31      673.08      6.37 o 
   4   1   0      370.71      393.43      5.76 o 
   5   1   0      647.08      652.56     12.38 o 
   6   1   0      526.50      546.42      7.44 o 
   7   1   0      170.35      168.74      5.24 o 
   8   1   0      144.96      132.46      6.05 o 
   9   1   0       67.47       62.53      4.18 o 
  10   1   0        2.51        6.92      2.61 o 
 -10   2   0       17.07       19.54      3.74 o 
  -9   2   0       24.63       26.32      2.97 o 
  -8   2   0       40.57       32.72      1.93 o 
  -7   2   0       19.97       14.49      1.36 o 
  -6   2   0       20.31       27.05      2.24 o 
  -5   2   0        0.01        0.84      0.63 o 
  -4   2   0     1282.76     1430.10     12.35 o 
  -3   2   0     1796.73     1941.98     13.42 o 
  -2   2   0       58.58       45.95      1.06 o 
  -1   2   0      297.49      279.31      3.17 o 
   0   2   0     1538.85     1533.70     13.11 o 
   1   2   0     4029.51     4124.28     35.60 o 
   2   2   0      311.18      315.20      4.55 o 
   3   2   0      214.12      229.90      6.10 o 
   4   2   0     3611.04     3701.77     27.68 o 
   5   2   0       67.77       68.92      2.53 o 
   6   2   0      161.42      154.07      4.88 o 
   7   2   0      303.92      294.76      9.53 o 
   8   2   0      148.44      143.28      6.35 o 
   9   2   0       38.42       37.54      4.69 o 
  10   2   0        2.06        3.69      5.21 o 
 -11   3   0       31.33       31.94      5.13 o 
 -10   3   0        3.67        4.35      2.74 o 
  -9   3   0        4.20        2.62      1.32 o 
  -8   3   0        0.04        1.08      1.20 o 
  -7   3   0      165.06      155.57      3.11 o 
  -6   3   0       47.38       49.30      1.97 o 
  -5   3   0        9.43        9.36      0.96 o 
  -4   3   0      460.05      483.27      4.87 o 
  -3   3   0        2.74        4.01      0.55 o 
  -2   3   0      459.28      450.21      4.28 o 
  -1   3   0       55.51       55.74      1.21 o 
   0   3   0     2433.95     2537.84     18.33 o 
   1   3   0       90.70       80.00      2.56 o 
   2   3   0     3623.28     3792.83     27.45 o 
   3   3   0       10.99       14.88      2.26 o 
   4   3   0        3.70        4.41      1.54 o 
   5   3   0      715.87      743.70     12.60 o 
   6   3   0        0.10       -0.70      4.02 o 
   7   3   0       57.11       59.64      4.88 o 
   8   3   0       23.76       27.28      4.03 o 
   9   3   0        0.04       -0.50      3.12 o 
 -10   4   0        8.45       11.22      2.64 o 
  -9   4   0        1.56        1.74      1.16 o 
  -8   4   0       57.53       50.09      2.39 o 
  -7   4   0       93.63       91.19      2.43 o 
  -6   4   0        8.06        7.28      1.02 o 
  -5   4   0      478.83      495.89      5.39 o 
  -4   4   0      317.09      312.90      3.69 o 
  -3   4   0      589.52      633.49      6.08 o 
  -2   4   0        1.85        1.65      0.46 o 
  -1   4   0       76.48       67.35      1.44 o 
   0   4   0      282.97      303.00      3.52 o 
   1   4   0     2661.13     2707.77     28.07 o 
   2   4   0       28.33       32.09      1.62 o 
   3   4   0       60.46       50.58      2.05 o 
   4   4   0       20.73       26.55      1.87 o 
   5   4   0       21.99       25.73      3.23 o 
   6   4   0      118.17      106.62      5.41 o 
   7   4   0      128.09      112.98      8.25 o 
   8   4   0      152.02      131.84      6.71 o 
   9   4   0       31.55       29.13      6.91 o 
 -10   5   0        0.70        3.35      1.88 o 
  -9   5   0        2.48        3.05      1.37 o 
  -8   5   0        8.60       11.23      1.48 o 
  -7   5   0        0.01        0.75      1.08 o 
  -6   5   0      118.96       99.84      2.53 o 
  -5   5   0      401.94      406.36      4.75 o 
  -4   5   0      672.97      699.75      7.05 o 
  -3   5   0       50.52       44.79      1.37 o 
  -2   5   0      287.48      263.36      3.16 o 
  -1   5   0        5.93        5.51      0.70 o 
   0   5   0       97.10       90.14      2.41 o 
   1   5   0     1376.95     1514.99     14.81 o 
   2   5   0       20.10       24.16      1.57 o 
   3   5   0      264.80      280.27      7.16 o 
   4   5   0        3.94        2.75      2.27 o 
   5   5   0      213.82      194.11      6.66 o 
   6   5   0       17.51       21.59      4.94 o 
   7   5   0        3.17        3.24      2.80 o 
   8   5   0        3.26        6.11      4.65 o 
   9   5   0       24.83       18.25      7.70 o 
 -10   6   0       26.11       28.86      3.43 o 
  -9   6   0       54.58       49.07      3.53 o 
  -8   6   0        3.73        4.32      1.65 o 
  -7   6   0       60.89       52.52      2.72 o 
  -6   6   0      477.49      463.60      9.57 o 
  -5   6   0        5.77        6.80      1.14 o 
  -4   6   0      445.01      470.62      6.68 o 
  -3   6   0        8.00        8.98      1.00 o 
  -2   6   0       18.48       20.33      1.57 o 
  -1   6   0      134.15      134.01      2.43 o 
   0   6   0      431.20      411.60      4.92 o 
   1   6   0      364.68      364.50      4.83 o 
   2   6   0      283.64      315.47      5.75 o 
   3   6   0       91.80       93.33      7.79 o 
   4   6   0      117.25      111.07      5.28 o 
   5   6   0      145.67      119.57      5.69 o 
   6   6   0       82.42       79.20      5.40 o 
   7   6   0       49.81       53.11      4.19 o 
   8   6   0       26.71       24.04      3.36 o 
 -10   7   0        4.10        6.27      3.59 o 
  -9   7   0        0.12        0.22      1.32 o 
  -8   7   0       19.62       18.75      2.77 o 
  -7   7   0        1.76        4.66      1.65 o 
  -6   7   0        4.64        1.59      1.89 o 
  -5   7   0      933.36      953.40     14.90 o 
  -4   7   0       43.59       47.73      2.82 o 
  -3   7   0      186.14      200.02      4.14 o 
  -2   7   0       18.32       19.35      1.56 o 
  -1   7   0      105.27       98.37      2.31 o 
   0   7   0      442.51      401.65      5.16 o 
   1   7   0      154.47      149.64      5.74 o 
   2   7   0      275.38      293.12      6.40 o 
   3   7   0      120.61      107.60      6.23 o 
   4   7   0       34.53       33.62      2.86 o 
   5   7   0       58.75       56.82      3.87 o 
   6   7   0        1.93        5.23      2.38 o 
   7   7   0        1.09        5.95      2.91 o 
   8   7   0        8.22       11.03      3.40 o 
 -10   8   0        0.52        0.21      1.90 o 
  -9   8   0        8.42        6.05      2.13 o 
  -8   8   0       38.02       33.45      3.54 o 
  -7   8   0      810.15      788.20     14.61 o 
  -6   8   0       13.29       12.14      2.09 o 
  -5   8   0        7.94        6.52      1.69 o 
  -4   8   0        0.25        1.30      1.32 o 
  -3   8   0       56.89       63.48      3.31 o 
  -2   8   0      249.37      239.10      6.34 o 
  -1   8   0        0.41       -0.09      1.08 o 
   0   8   0      587.18      580.16      8.24 o 
   1   8   0      319.79      304.46      4.89 o 
   2   8   0        1.81        3.99      1.80 o 
   3   8   0       55.07       65.10      4.14 o 
   4   8   0        0.60       -1.55      1.55 o 
   5   8   0        1.16        0.01      2.24 o 
   6   8   0       61.34       61.47      4.45 o 
   7   8   0        0.20        2.97      2.07 o 
  -9   9   0       69.60       55.11      5.78 o 
  -8   9   0       49.78       43.18      4.20 o 
  -7   9   0        2.08        1.13      1.66 o 
  -6   9   0       58.62       56.86      4.99 o 
  -5   9   0       58.42       55.14      3.80 o 
  -4   9   0      152.71      156.50      5.58 o 
  -3   9   0        0.91        0.42      1.08 o 
  -2   9   0        0.62       -1.82      1.82 o 
  -1   9   0     2135.91     2074.21     45.05 o 
   0   9   0       47.44       47.02      3.27 o 
   1   9   0       26.36       31.04      2.39 o 
   2   9   0      335.86      338.71      6.92 o 
   3   9   0        5.38       10.89      2.35 o 
   4   9   0        4.61       10.37      2.17 o 
   5   9   0        8.66       13.65      2.52 o 
   6   9   0       16.78       19.12      2.93 o 
  -9  10   0        7.01        2.79      3.51 o 
  -8  10   0       14.04       12.75      2.74 o 
  -7  10   0        3.64        4.32      1.80 o 
  -6  10   0        4.37        4.98      2.77 o 
  -5  10   0       26.81       27.67      3.15 o 
  -4  10   0      172.26      159.44      6.26 o 
  -3  10   0     3496.23     3406.16     40.06 o 
  -2  10   0        0.70        2.17      1.48 o 
  -1  10   0        3.04        3.19      2.22 o 
   0  10   0       17.19       13.20      2.19 o 
   1  10   0        9.24        9.31      3.55 o 
   2  10   0      253.56      252.62     11.92 o 
   3  10   0       18.30       19.28      4.55 o 
   4  10   0       29.36       33.05      6.08 o 
   5  10   0        2.66        7.20      2.18 o 
  -8  11   0        7.84        7.85      2.46 o 
  -7  11   0        2.94        3.61      1.91 o 
  -6  11   0        2.90        3.18      1.87 o 
  -5  11   0      554.84      528.49     12.11 o 
  -4  11   0       83.62       72.26      4.36 o 
  -3  11   0       12.15       12.98      3.11 o 
  -2  11   0        1.99        2.77      1.61 o 
  -1  11   0        1.40        0.81      1.50 o 
   0  11   0       10.62       11.42      2.29 o 
   1  11   0       10.01       17.51      4.51 o 
   2  11   0       77.56       71.56      7.84 o 
   3  11   0      137.64      152.10     10.04 o 
   4  11   0        0.12        4.46      3.46 o 
  -7  12   0        2.25        3.59      2.13 o 
  -6  12   0      116.99      122.08     10.62 o 
  -5  12   0      139.72      146.73      6.51 o 
  -4  12   0       25.07       23.26      5.66 o 
  -3  12   0       29.02       27.89      3.41 o 
  -2  12   0      157.34      146.89      6.19 o 
  -1  12   0       99.77      105.79      5.20 o 
   0  12   0       17.93       19.81      4.64 o 
   1  12   0      419.70      452.60     17.19 o 
   2  12   0        3.84       14.35      4.39 o 
   3  12   0        0.27        2.26      3.33 o 
  -6  13   0       23.05       17.83      3.41 o 
  -5  13   0        2.34        1.00      1.85 o 
  -4  13   0        2.62        2.62      2.29 o 
  -3  13   0       43.42       48.40      4.56 o 
  -2  13   0       18.21       21.04      3.75 o 
  -1  13   0       87.90      102.53      8.31 o 
   0  13   0        2.28        5.69      3.09 o 
   1  13   0        0.23        7.68      3.65 o 
  -4  14   0       16.61       15.99      3.09 o 
  -3  14   0       38.43       33.83      6.18 o 
  -2  14   0       35.77       43.04      4.50 o 
   0 -14   1       12.68       16.71      4.63 o 
   1 -14   1      244.66      280.18     13.87 o 
   2 -14   1       47.13       54.45      7.13 o 
   3 -14   1      153.00      163.93      8.05 o 
   4 -14   1        0.66        4.06      2.25 o 
   5 -14   1        2.63        1.51      2.15 o 
  -2 -13   1        6.68       13.88      4.10 o 
  -1 -13   1      142.04      179.93     10.92 o 
   0 -13   1       13.73       16.76      4.24 o 
   1 -13   1       11.63       12.78      3.91 o 
   2 -13   1       13.56       13.81      2.63 o 
   3 -13   1        0.75        3.63      1.83 o 
   4 -13   1        9.59        6.70      2.26 o 
   5 -13   1      302.71      289.80      9.44 o 
   6 -13   1        1.07        3.48      2.24 o 
  -3 -12   1        5.73       13.76      4.13 o 
  -2 -12   1      110.68      124.21      9.00 o 
  -1 -12   1       11.58       22.51      4.74 o 
   0 -12   1        0.78        5.69      3.08 o 
   1 -12   1        0.27        2.12      1.59 o 
   2 -12   1        7.14       11.95      2.35 o 
   3 -12   1       25.31       20.71      4.71 o 
   4 -12   1      146.27      135.40      5.98 o 
   5 -12   1      897.48      854.31     16.54 o 
   6 -12   1      326.23      322.24     14.21 o 
   7 -12   1        8.72        7.23      2.38 o 
   8 -12   1       27.18       22.95      3.81 o 
  -5 -11   1       24.00       35.13      6.08 o 
  -4 -11   1      166.68      163.93     10.28 o 
  -3 -11   1        2.30        4.44      3.03 o 
  -2 -11   1       86.70       96.05      7.72 o 
  -1 -11   1        0.21        1.72      2.72 o 
   0 -11   1       47.30       40.28      7.85 o 
   1 -11   1       30.34       28.43      5.45 o 
   2 -11   1       48.41       46.88      5.51 o 
   3 -11   1      867.39      881.43     26.82 o 
   4 -11   1        6.27       10.50      2.18 o 
   5 -11   1      341.45      321.57      9.14 o 
   6 -11   1       22.06       21.19      3.06 o 
   7 -11   1        0.41       -0.41      1.28 o 
   8 -11   1       56.16       53.76      4.91 o 
  -6 -10   1        5.18       11.70      2.33 o 
  -5 -10   1       39.05       45.69      3.90 o 
  -4 -10   1      106.45      117.56      4.82 o 
  -3 -10   1        1.67       -0.24      1.99 o 
  -2 -10   1        3.71        1.38      4.27 o 
  -1 -10   1      124.98      110.92      7.49 o 
   0 -10   1      322.42      319.39      7.80 o 
   1 -10   1      115.66      121.59      9.64 o 
   2 -10   1      213.30      211.35      6.46 o 
   3 -10   1      427.20      432.60      9.77 o 
   4 -10   1        0.15        0.86      1.31 o 
   5 -10   1       12.63       14.00      3.71 o 
   6 -10   1       20.29       19.22      4.53 o 
   7 -10   1       24.38       19.66      2.98 o 
   8 -10   1       11.17       10.23      2.47 o 
   9 -10   1       33.50       25.65      3.85 o 
  -6  -9   1        2.29        6.15      2.25 o 
  -5  -9   1        0.52        2.94      1.81 o 
  -4  -9   1        7.55        9.33      2.12 o 
  -3  -9   1      129.46      129.35      5.52 o 
  -2  -9   1       45.64       45.81      3.50 o 
  -1  -9   1       10.12        9.59      1.53 o 
   0  -9   1       12.95       13.09      1.67 o 
   1  -9   1       23.65       26.57      2.80 o 
   2  -9   1      634.71      637.27     14.47 o 
   3  -9   1       44.92       46.83      3.25 o 
   4  -9   1        2.09        3.44      1.48 o 
   5  -9   1      189.97      173.07      6.03 o 
   6  -9   1        9.39       10.19      6.15 o 
   7  -9   1       53.74       53.59      4.33 o 
   8  -9   1       27.38       22.89      3.18 o 
   9  -9   1       17.89       15.22      2.60 o 
  -7  -8   1        0.02        2.58      1.86 o 
  -6  -8   1        2.23        0.12      1.63 o 
  -5  -8   1        0.65        2.40      1.41 o 
  -4  -8   1       17.47       17.59      2.32 o 
  -3  -8   1       34.82       32.33      2.72 o 
  -2  -8   1       34.43       38.69      2.56 o 
  -1  -8   1       16.84       13.67      1.81 o 
   0  -8   1        3.61        4.45      1.29 o 
   1  -8   1       53.22       41.23      2.29 o 
   2  -8   1       43.55       46.00      2.29 o 
   3  -8   1      156.77      150.99      7.16 o 
   4  -8   1       71.21       72.50      3.58 o 
   5  -8   1        4.79        3.34      1.36 o 
   6  -8   1        6.70        6.00      1.73 o 
   7  -8   1      191.82      176.32      8.47 o 
   8  -8   1        0.57        0.55      1.44 o 
   9  -8   1        6.20        2.04      1.58 o 
  10  -8   1        4.25        9.42      3.42 o 
  -8  -7   1        2.27        0.75      2.11 o 
  -7  -7   1       57.01       53.56      5.30 o 
  -6  -7   1       45.40       42.26      5.90 o 
  -5  -7   1       14.30       16.87      3.53 o 
  -4  -7   1      127.78       98.47      5.74 o 
  -3  -7   1       29.00       41.42      9.66 o 
  -2  -7   1      163.27      183.07      4.02 o 
  -1  -7   1      261.24      285.66      6.54 o 
   0  -7   1       39.79       37.48      1.59 o 
   1  -7   1      532.86      515.37      7.05 o 
   2  -7   1        4.02        2.22      0.90 o 
   3  -7   1       57.24       63.00      3.03 o 
   4  -7   1        1.82        3.90      1.16 o 
   5  -7   1       14.63       13.47      1.60 o 
   6  -7   1        0.01        0.56      1.19 o 
   7  -7   1        0.94        1.76      1.40 o 
   8  -7   1        1.20        0.91      1.29 o 
   9  -7   1       13.38       15.19      2.44 o 
  10  -7   1       13.22       19.72      3.09 o 
  -8  -6   1      114.23      111.62     10.25 o 
  -7  -6   1        3.15        0.68      2.63 o 
  -6  -6   1      690.70      589.10     13.87 o 
  -5  -6   1       34.97       32.38      7.50 o 
  -4  -6   1        0.59        0.22      2.16 o 
  -3  -6   1        6.32       11.92      2.46 o 
  -2  -6   1       17.17       21.78      2.44 o 
  -1  -6   1      481.56      525.01      6.80 o 
   0  -6   1      464.23      484.18      5.33 o 
   1  -6   1        8.61       12.46      0.88 o 
   2  -6   1       35.71       31.37      1.74 o 
   3  -6   1       24.35       22.55      1.67 o 
   4  -6   1       83.32       78.33      2.60 o 
   5  -6   1       14.69       20.42      1.77 o 
   6  -6   1      297.13      300.52     10.08 o 
   7  -6   1        1.79        0.99      1.01 o 
   8  -6   1       12.17       15.49      1.78 o 
   9  -6   1        0.00       -0.83      1.55 o 
  10  -6   1        1.62        2.19      3.27 o 
  -9  -5   1       31.17       32.93      7.33 o 
  -8  -5   1       81.61       86.97      5.84 o 
  -7  -5   1       34.61       20.86     14.94 o 
  -6  -5   1        3.38        2.66      2.40 o 
  -5  -5   1       17.25       20.56      2.56 o 
  -4  -5   1        8.90        8.75      2.05 o 
  -3  -5   1      294.77      292.79      4.11 o 
  -2  -5   1      885.99      899.96      8.42 o 
  -1  -5   1      419.93      423.25      5.51 o 
   0  -5   1      669.25      779.96      8.37 o 
   1  -5   1      109.51      111.30      1.87 o 
   2  -5   1        1.77        3.58      0.81 o 
   3  -5   1       75.66       85.96      2.38 o 
   4  -5   1       55.28       52.08      1.72 o 
   5  -5   1      622.84      641.41     10.05 o 
   6  -5   1        9.34        8.15      1.15 o 
   7  -5   1       28.02       29.06      1.76 o 
   8  -5   1       13.70       11.65      1.58 o 
   9  -5   1        4.29        3.06      1.32 o 
  10  -5   1        7.48        7.49      2.13 o 
  -9  -4   1        4.61        3.03      4.65 o 
  -8  -4   1        7.17        5.12      3.02 o 
  -7  -4   1      129.65      130.26      7.23 o 
  -6  -4   1       15.89       13.56      2.67 o 
  -5  -4   1      278.12      261.56      8.77 o 
  -4  -4   1      135.44      129.59      4.03 o 
  -3  -4   1       54.61       40.12      1.45 o 
  -2  -4   1     2795.44     3218.74     23.71 o 
  -1  -4   1     1773.12     1838.99     14.14 o 
   0  -4   1      147.80      134.45      2.54 o 
   1  -4   1      165.05      142.10      2.67 o 
   2  -4   1       63.23       55.57      1.75 o 
   3  -4   1      133.03      124.86      2.20 o 
   4  -4   1     1020.35     1096.75      8.91 o 
   5  -4   1      151.89      167.84      3.00 o 
   6  -4   1       13.13        9.10      1.06 o 
   7  -4   1        6.17        2.76      1.22 o 
   8  -4   1       14.96       11.94      1.55 o 
   9  -4   1       25.07       24.46      2.91 o 
  10  -4   1       40.17       32.75      3.53 o 
 -10  -3   1       10.85       13.04      6.09 o 
  -9  -3   1       12.90       17.48      5.49 o 
  -8  -3   1      145.75      147.04      6.58 o 
  -7  -3   1       12.39       10.24      3.01 o 
  -6  -3   1        5.58        1.71      1.72 o 
  -5  -3   1      569.07      586.20      8.84 o 
  -4  -3   1      759.86      816.26      9.98 o 
  -3  -3   1      739.48      796.06      9.34 o 
  -2  -3   1     1111.00     1237.85     14.88 o 
  -1  -3   1     4003.95     4352.77     44.12 o 
   0  -3   1     1379.91     1382.94     10.45 o 
   1  -3   1      653.67      689.08      7.34 o 
   2  -3   1     5983.95     6009.90     42.63 o 
   3  -3   1      140.83      172.66      2.40 o 
   4  -3   1      145.02      153.57      2.56 o 
   5  -3   1      113.51      120.00      2.16 o 
   6  -3   1        2.75        1.88      0.78 o 
   7  -3   1       17.80       14.47      1.52 o 
   8  -3   1       16.37       21.56      1.83 o 
   9  -3   1       30.69       31.30      2.32 o 
  10  -3   1        0.84        1.21      3.49 o 
 -10  -2   1        6.51       11.20      2.93 o 
  -9  -2   1       23.06       28.99      6.54 o 
  -8  -2   1      181.74      188.23     12.12 o 
  -7  -2   1       17.18       15.76      3.53 o 
  -6  -2   1        0.31       -0.22      1.63 o 
  -5  -2   1      186.62      199.92      3.60 o 
  -4  -2   1      252.28      273.20      3.75 o 
  -3  -2   1       46.04       34.36      4.86 o 
  -2  -2   1       94.34       93.20      2.78 o 
  -1  -2   1      608.26      642.88      6.52 o 
   0  -2   1     3883.09     3999.33     34.37 o 
   1  -2   1      765.02      708.99      6.67 o 
   2  -2   1    25513.88    25500.77    161.38 o 
   3  -2   1     2541.53     2587.31     17.49 o 
   4  -2   1       12.24       16.64      0.91 o 
   5  -2   1      151.34      146.36      3.21 o 
   6  -2   1       18.65       18.34      1.35 o 
   7  -2   1      235.13      226.26      4.05 o 
   8  -2   1       99.48       90.94      3.01 o 
   9  -2   1       13.10       14.98      2.59 o 
  10  -2   1        2.09        3.89      3.41 o 
 -10  -1   1        1.96        3.52      2.37 o 
  -9  -1   1       18.55       14.12      4.72 o 
  -8  -1   1        0.07       -0.26      2.00 o 
  -7  -1   1        3.90        5.53      2.93 o 
  -6  -1   1       11.19       11.18      2.57 o 
  -5  -1   1       45.30       51.42      2.64 o 
  -4  -1   1       68.63       66.06      1.56 o 
  -3  -1   1       58.74       45.83      2.10 o 
  -2  -1   1     1230.69     1087.09     12.29 o 
  -1  -1   1       65.29       58.31      4.14 o 
   1  -1   1      903.25      890.04      7.15 o 
   2  -1   1     7373.27     7407.05     52.33 o 
   3  -1   1      108.56      103.23      1.71 o 
   4  -1   1      973.82      918.70     10.86 o 
   5  -1   1       39.81       34.85      1.61 o 
   6  -1   1      521.12      522.43      5.56 o 
   7  -1   1       44.00       37.96      2.43 o 
   8  -1   1        0.00        0.67      1.88 o 
   9  -1   1        7.23        7.91      2.22 o 
  10  -1   1        7.00        7.14      2.28 o 
 -10   0   1       10.52        9.72      3.72 o 
  -9   0   1       63.34       69.25      4.49 o 
  -8   0   1       25.64       22.29      2.86 o 
  -7   0   1       49.04       44.20      3.24 o 
  -6   0   1      200.88      185.11      3.22 o 
  -5   0   1      492.63      519.73      5.26 o 
  -4   0   1      183.14      165.08      2.42 o 
  -3   0   1      385.88      369.87      4.01 o 
  -2   0   1      165.11      162.00      2.64 o 
  -1   0   1     3453.53     3403.00     29.16 o 
   0   0   1      857.48      829.31     28.44 o 
   1   0   1      199.84      205.37      7.47 o 
   2   0   1     3312.21     3399.71     27.78 o 
   3   0   1       53.89       56.48      1.91 o 
   4   0   1       48.20       65.16      2.16 o 
   5   0   1      305.38      298.83      4.67 o 
   6   0   1      234.01      236.84      7.52 o 
   7   0   1       23.84       25.06      2.13 o 
   8   0   1      255.69      234.10      6.48 o 
   9   0   1        2.68        2.61      2.65 o 
  10   0   1        2.83        6.07      2.46 o 
 -10   1   1        0.75       -0.57      1.98 o 
  -9   1   1       17.55       17.87      2.38 o 
  -8   1   1       15.33       12.75      2.40 o 
  -7   1   1      111.92       98.50      2.70 o 
  -6   1   1      798.97      826.83      7.79 o 
  -5   1   1        0.40       -0.17      0.60 o 
  -4   1   1      299.32      337.69      4.23 o 
  -3   1   1      347.60      362.38      4.39 o 
  -2   1   1       49.33       52.77      1.23 o 
  -1   1   1     1298.36     1316.19     19.34 o 
   0   1   1     1440.12     1448.07     12.34 o 
   1   1   1     1227.10     1241.75     18.75 o 
   2   1   1        6.52        9.96      0.99 o 
   3   1   1       10.11       14.45      1.47 o 
   4   1   1      317.15      343.71      5.24 o 
   5   1   1      252.70      252.08      4.89 o 
   6   1   1      260.97      249.39      5.29 o 
   7   1   1       37.41       37.01      3.93 o 
   8   1   1       76.67       69.91      4.09 o 
   9   1   1        9.38        6.90      3.32 o 
  10   1   1       25.60       21.57      3.27 o 
 -11   2   1      103.42      117.18      6.73 o 
 -10   2   1       11.56       14.79      2.83 o 
  -9   2   1       11.29        6.31      1.65 o 
  -8   2   1        2.49        5.29      1.35 o 
  -7   2   1      264.18      242.96      4.10 o 
  -6   2   1      129.87      136.32      3.35 o 
  -5   2   1       80.95       80.41      2.03 o 
  -4   2   1      394.83      433.23      5.00 o 
  -3   2   1      339.05      354.42      3.96 o 
  -2   2   1      982.51      960.96      6.88 o 
  -1   2   1     1475.91     1461.60     13.42 o 
   0   2   1     9790.45    10108.39    103.86 o 
   1   2   1        0.34        0.32      0.61 o 
   2   2   1      614.69      584.46      6.55 o 
   3   2   1      163.41      148.94      3.58 o 
   4   2   1      342.15      381.15      5.74 o 
   5   2   1      273.33      291.69      5.35 o 
   6   2   1       32.47       41.18      3.95 o 
   7   2   1        0.54        0.34      2.41 o 
   8   2   1       13.34        7.46      4.13 o 
   9   2   1        8.03        9.34      2.53 o 
  10   2   1       53.58       58.70      4.70 o 
 -11   3   1        0.97       11.25      4.46 o 
 -10   3   1        2.35        4.29      2.22 o 
  -9   3   1       28.43       31.48      2.33 o 
  -8   3   1        9.01        6.52      1.16 o 
  -7   3   1      717.84      678.84      7.52 o 
  -6   3   1       22.78       20.18      1.42 o 
  -5   3   1       18.24       22.13      1.28 o 
  -4   3   1      152.38      145.49      2.34 o 
  -3   3   1      774.39      819.06      6.51 o 
  -2   3   1     1050.42     1054.03      8.50 o 
  -1   3   1      776.14      723.43      6.09 o 
   0   3   1     6372.06     6492.80     93.69 o 
   1   3   1     2740.15     2848.18     21.06 o 
   2   3   1       86.78       97.87      2.52 o 
   3   3   1      272.33      257.40      4.39 o 
   4   3   1      607.38      628.86      8.12 o 
   5   3   1       74.68       78.93      3.07 o 
   6   3   1       17.40       17.46      7.56 o 
   7   3   1       49.75       49.98      4.71 o 
   8   3   1       35.07       35.20      4.47 o 
   9   3   1       78.14       78.45      4.23 o 
 -10   4   1        1.44        3.88      4.12 o 
  -9   4   1      431.07      449.78      6.37 o 
  -8   4   1       26.12       25.70      1.92 o 
  -7   4   1        1.63        3.04      0.91 o 
  -6   4   1      143.28      129.04      2.78 o 
  -5   4   1        0.19       -0.48      0.51 o 
  -4   4   1      359.93      400.61      4.24 o 
  -3   4   1     1234.52     1250.78     10.40 o 
  -2   4   1      214.52      214.78      2.81 o 
  -1   4   1       91.05       82.66      1.61 o 
   0   4   1      202.35      223.26      3.05 o 
   1   4   1     2785.47     3005.44     22.58 o 
   2   4   1      564.32      502.64      5.78 o 
   3   4   1      330.77      316.23      5.22 o 
   4   4   1       12.50       12.36      1.61 o 
   5   4   1        9.13       11.38      2.71 o 
   6   4   1       35.99       44.13      4.30 o 
   7   4   1      205.77      186.94      9.66 o 
   8   4   1      495.53      486.20     12.33 o 
   9   4   1        0.41        2.39      1.73 o 
 -10   5   1       12.85        6.78      2.36 o 
  -9   5   1       12.25       16.39      2.31 o 
  -8   5   1        0.97        1.01      0.88 o 
  -7   5   1      100.12       83.78      2.52 o 
  -6   5   1        4.41        1.88      0.78 o 
  -5   5   1      178.72      192.56      3.06 o 
  -4   5   1      316.57      309.63      4.07 o 
  -3   5   1     1072.68     1092.74      9.42 o 
  -2   5   1       84.05       71.54      1.55 o 
  -1   5   1        0.09       -0.22      0.54 o 
   0   5   1       33.76       40.10      2.15 o 
   1   5   1     1112.01     1146.55     10.38 o 
   2   5   1       47.90       43.65      1.86 o 
   3   5   1       72.07       62.38      2.31 o 
   4   5   1       17.95       17.57      2.20 o 
   5   5   1      156.32      153.58      9.39 o 
   6   5   1        3.16        3.09      2.33 o 
   7   5   1      110.43      105.89      4.87 o 
   8   5   1       10.94       13.45      2.85 o 
 -10   6   1       10.36       16.81      2.70 o 
  -9   6   1       23.40       20.02      3.05 o 
  -8   6   1        3.94        3.14      1.41 o 
  -7   6   1       30.09       23.52      2.69 o 
  -6   6   1        0.14       -0.31      0.93 o 
  -5   6   1      377.72      388.55      8.77 o 
  -4   6   1       29.72       33.18      1.55 o 
  -3   6   1      488.27      524.83      5.45 o 
  -2   6   1       11.05       10.92      0.89 o 
  -1   6   1       89.64       80.47      2.01 o 
   0   6   1       26.45       28.48      1.78 o 
   1   6   1      674.83      614.25      6.97 o 
   2   6   1     1291.22     1260.44     11.94 o 
   3   6   1       29.86       31.93      1.93 o 
   4   6   1        3.51        2.40      1.58 o 
   5   6   1       54.64       57.09      3.79 o 
   6   6   1       77.62       75.75      4.35 o 
   7   6   1       43.42       39.17      3.70 o 
   8   6   1        7.86       10.27      6.32 o 
 -10   7   1       35.04       46.96      3.83 o 
  -9   7   1        0.60       -0.56      1.43 o 
  -8   7   1        1.15        1.34      1.47 o 
  -7   7   1        9.86        9.03      2.69 o 
  -6   7   1        3.83        4.58      1.58 o 
  -5   7   1       18.88       14.95      2.07 o 
  -4   7   1       16.71       14.00      1.95 o 
  -3   7   1      523.53      533.45      9.86 o 
  -2   7   1       15.18       14.68      2.41 o 
  -1   7   1      454.05      418.47      5.16 o 
   0   7   1      159.67      157.84      3.26 o 
   1   7   1       48.07       41.60      2.06 o 
   2   7   1      171.39      171.81      3.76 o 
   3   7   1      129.87      127.61      4.36 o 
   4   7   1       51.68       45.74      3.40 o 
   5   7   1       49.57       46.01      3.62 o 
   6   7   1      107.20      110.84      5.00 o 
   7   7   1        1.32        1.64      4.48 o 
 -10   8   1        2.88        5.86      2.61 o 
  -9   8   1        6.02       10.04      4.11 o 
  -8   8   1        3.29        2.11      2.43 o 
  -7   8   1        8.86       10.96      2.25 o 
  -6   8   1      411.86      401.14      9.55 o 
  -5   8   1      298.34      284.23     12.60 o 
  -4   8   1       48.95       51.14      3.23 o 
  -3   8   1      139.34      133.42      4.93 o 
  -2   8   1       88.85       86.76      3.92 o 
  -1   8   1     1932.40     1819.36     23.18 o 
   0   8   1        0.74        2.09      2.62 o 
   1   8   1       21.57       22.92      1.79 o 
   2   8   1       45.77       51.76      2.39 o 
   3   8   1       83.69       79.18      4.03 o 
   4   8   1        2.38        4.63      1.70 o 
   5   8   1        0.08        1.44      2.10 o 
   6   8   1       30.57       39.72      3.75 o 
   7   8   1        0.15        0.71      3.23 o 
  -9   9   1        4.77        5.82      2.25 o 
  -8   9   1        0.77       -1.37      1.37 o 
  -7   9   1        5.50        5.48      1.84 o 
  -6   9   1        5.70        7.66      1.97 o 
  -5   9   1        6.08        5.70      1.75 o 
  -4   9   1        0.07        0.55      1.25 o 
  -3   9   1       72.63       67.11      3.72 o 
  -2   9   1      267.88      264.57      7.30 o 
  -1   9   1      655.78      628.04     31.44 o 
   0   9   1       17.11       19.32      2.54 o 
   1   9   1       11.85       10.95      2.58 o 
   2   9   1      382.58      368.98      9.30 o 
   3   9   1       13.46       13.42      2.57 o 
   4   9   1       15.22       17.38      2.51 o 
   5   9   1      155.37      160.97      5.94 o 
   6   9   1      103.09      107.78      5.23 o 
  -9  10   1        7.89        7.44      2.42 o 
  -8  10   1       11.11       13.34      2.71 o 
  -7  10   1        9.43        8.71      2.18 o 
  -6  10   1       49.57       46.33      4.22 o 
  -5  10   1       50.45       52.94      5.26 o 
  -4  10   1      127.04      114.20      6.34 o 
  -3  10   1      215.61      208.27     10.65 o 
  -2  10   1       45.90       41.86      4.52 o 
  -1  10   1      412.55      379.42     10.73 o 
   0  10   1        2.17        3.20      1.53 o 
   1  10   1       23.04       33.87      5.49 o 
   2  10   1      349.82      328.61     13.93 o 
   3  10   1      158.56      155.46     10.00 o 
   4  10   1        0.19        2.65      2.12 o 
   5  10   1      184.25      212.67      8.37 o 
  -8  11   1        0.02        2.30      2.06 o 
  -7  11   1        4.78        3.06      2.03 o 
  -6  11   1        0.03        1.62      1.61 o 
  -5  11   1        7.83       10.03      2.33 o 
  -4  11   1        0.95        0.87      1.55 o 
  -3  11   1       73.54       72.45      4.35 o 
  -2  11   1       26.40       22.87      3.07 o 
  -1  11   1       45.36       40.76      5.51 o 
   0  11   1       39.21       37.56      3.67 o 
   1  11   1        0.21        4.49      3.28 o 
   2  11   1        1.74        8.78      3.88 o 
   3  11   1      165.72      191.67     11.51 o 
   4  11   1       50.23       40.32      6.68 o 
  -7  12   1        0.46        0.99      1.92 o 
  -6  12   1       35.65       30.93      4.65 o 
  -5  12   1      106.73      121.97      6.05 o 
  -4  12   1       30.02       26.67      3.45 o 
  -3  12   1       36.22       36.59      3.90 o 
  -2  12   1       13.28       11.64      2.68 o 
  -1  12   1       10.99       14.34      6.41 o 
   0  12   1       30.13       31.09      5.55 o 
   1  12   1      134.56      163.09     10.49 o 
   2  12   1       96.28      114.58      9.29 o 
  -5  13   1       16.00       12.90      2.87 o 
  -4  13   1       37.29       39.23      4.30 o 
  -3  13   1        0.04        1.35      5.05 o 
  -2  13   1        2.14        3.04      2.51 o 
  -1  13   1       46.95       45.50      6.77 o 
   0  13   1        2.04        9.27      3.56 o 
   1  13   1        8.43       15.11      4.57 o 
  -1 -14   2        7.68       11.32      3.96 o 
   0 -14   2       64.74       58.95      7.57 o 
   1 -14   2      169.95      185.80     11.13 o 
   2 -14   2        1.75        4.05      2.80 o 
   3 -14   2        1.91       -0.42      2.90 o 
   4 -14   2       62.43       56.94     14.38 o 
   5 -14   2       31.27       34.62      4.24 o 
  -3 -13   2       19.42       25.91      4.89 o 
  -2 -13   2        6.50       18.05      4.09 o 
  -1 -13   2       44.21       57.69      7.18 o 
   0 -13   2      154.61      164.09     10.22 o 
   1 -13   2        5.41       11.74      3.71 o 
   2 -13   2        3.05        2.81      1.61 o 
   3 -13   2        1.19        0.37      1.55 o 
   4 -13   2      183.57      194.54      7.42 o 
   5 -13   2        0.97        5.06      2.11 o 
   6 -13   2        7.00        3.46      2.65 o 
   7 -13   2      508.22      506.77     13.31 o 
  -4 -12   2       94.09      106.59      8.34 o 
  -3 -12   2       12.03       20.99      4.73 o 
  -2 -12   2        0.03        5.83      3.10 o 
  -1 -12   2       14.32       23.79      4.55 o 
   0 -12   2        9.20       12.20      3.72 o 
   1 -12   2       24.09       21.02      2.84 o 
   2 -12   2       46.34       45.52      3.95 o 
   3 -12   2       15.70       16.79      5.49 o 
   4 -12   2        4.42        5.67      1.85 o 
   5 -12   2      452.99      472.29     11.62 o 
   6 -12   2       23.11       17.75      2.98 o 
   7 -12   2       38.46       41.82      4.36 o 
   8 -12   2       39.67       28.20      6.95 o 
  -5 -11   2       57.47       75.11      6.01 o 
  -4 -11   2       65.23       73.79      5.43 o 
  -3 -11   2        3.39        7.52      2.65 o 
  -2 -11   2        2.21        6.63      2.98 o 
  -1 -11   2        3.76        3.88      2.55 o 
   0 -11   2       46.32       49.45      6.04 o 
   1 -11   2        2.34        3.82      1.41 o 
   2 -11   2        0.87        1.16      1.68 o 
   3 -11   2       44.89       41.20      3.68 o 
   4 -11   2      445.55      438.59     13.24 o 
   5 -11   2      459.54      458.31     10.95 o 
   6 -11   2      127.78      121.97     10.61 o 
   7 -11   2       13.49       10.50      2.50 o 
   8 -11   2        1.44        0.22      1.81 o 
  -6 -10   2       19.47       28.21      3.99 o 
  -5 -10   2       16.86       23.26      2.93 o 
  -4 -10   2      108.82      113.21      4.62 o 
  -3 -10   2        2.62        4.39      2.31 o 
  -2 -10   2        0.20        0.04      1.87 o 
  -1 -10   2        7.12        5.30      2.86 o 
   0 -10   2      174.75      173.05      4.50 o 
   1 -10   2        3.87        7.42      2.80 o 
   2 -10   2        7.01        8.08      3.22 o 
   3 -10   2      246.07      242.03      6.95 o 
   4 -10   2      336.47      314.51      8.24 o 
   5 -10   2      127.15      120.08      5.25 o 
   6 -10   2       11.62       10.86      2.20 o 
   7 -10   2        0.88        1.78      1.59 o 
   8 -10   2       12.67        8.49      2.30 o 
   9 -10   2      361.97      394.18     15.63 o 
  -7  -9   2       31.35       29.68      4.32 o 
  -6  -9   2        0.12        5.44      1.97 o 
  -5  -9   2        0.73        0.41      2.45 o 
  -4  -9   2        0.30        3.94      2.38 o 
  -3  -9   2       11.38       10.74      2.30 o 
  -2  -9   2       63.49       45.63      2.78 o 
  -1  -9   2       36.94       31.52      2.53 o 
   0  -9   2        5.05        5.06      1.25 o 
   1  -9   2        0.83       -0.81      0.95 o 
   2  -9   2        3.15        2.59      1.04 o 
   3  -9   2       10.38       12.28      1.94 o 
   4  -9   2       63.45       63.55      4.79 o 
   5  -9   2        0.84       -0.58      1.11 o 
   6  -9   2        0.00        0.83      1.19 o 
   7  -9   2       10.07        9.66      2.62 o 
   8  -9   2       20.18       16.59      2.35 o 
   9  -9   2       11.34        8.57      2.77 o 
  -7  -8   2      169.39      188.25     12.34 o 
  -6  -8   2        4.56        6.06      2.85 o 
  -5  -8   2       61.95       60.79      4.90 o 
  -4  -8   2      546.14      460.81     10.66 o 
  -3  -8   2      344.20      314.64      8.21 o 
  -2  -8   2        8.36        7.32      2.20 o 
  -1  -8   2      522.38      496.70      6.17 o 
   0  -8   2       54.81       57.04      1.94 o 
   1  -8   2       38.15       42.63      2.25 o 
   2  -8   2        1.91        0.31      0.85 o 
   3  -8   2        5.51        5.70      1.22 o 
   4  -8   2      119.74      117.12      3.62 o 
   5  -8   2      375.10      362.48     11.95 o 
   6  -8   2       21.43       17.08      2.43 o 
   7  -8   2      114.55      100.56      4.89 o 
   8  -8   2        0.06        1.63      1.51 o 
   9  -8   2      122.39      121.27      5.20 o 
  10  -8   2        0.36        0.93      2.08 o 
  -8  -7   2      188.13      182.78     12.48 o 
  -7  -7   2        3.71        1.66      4.27 o 
  -6  -7   2       15.47       14.27      3.05 o 
  -5  -7   2       25.50       22.79      3.46 o 
  -4  -7   2      234.32      176.04      6.15 o 
  -3  -7   2      360.17      322.96      7.97 o 
  -2  -7   2      132.60      154.53      3.46 o 
  -1  -7   2       77.40       75.82      2.53 o 
   0  -7   2      618.74      645.33      6.72 o 
   1  -7   2       59.92       59.50      1.56 o 
   2  -7   2      355.35      347.91      5.59 o 
   3  -7   2        9.32       10.15      1.42 o 
   4  -7   2      175.88      162.83      3.96 o 
   5  -7   2       19.54       14.77      1.67 o 
   6  -7   2       24.59       23.99      2.74 o 
   7  -7   2        1.37        2.68      1.09 o 
   8  -7   2       57.05       66.19      4.05 o 
   9  -7   2      111.70      116.91      4.85 o 
  10  -7   2        1.87        0.53      1.91 o 
  -8  -6   2      157.82       25.37      4.92 o 
  -7  -6   2        0.12        4.10      2.70 o 
  -6  -6   2      435.90      379.58      8.02 o 
  -5  -6   2       23.94       22.43      2.63 o 
  -4  -6   2        0.22        0.53      1.67 o 
  -3  -6   2      197.36      199.36      4.85 o 
  -2  -6   2        8.30       11.09      1.02 o 
  -1  -6   2      381.96      335.32      4.30 o 
   0  -6   2      677.01      781.30      8.73 o 
   1  -6   2       21.34       22.11      0.92 o 
   2  -6   2       28.35       31.80      4.46 o 
   3  -6   2      564.12      583.14      7.63 o 
   4  -6   2       18.13       18.42      1.05 o 
   5  -6   2       12.92       13.03      1.75 o 
   6  -6   2      103.57       96.90      3.39 o 
   7  -6   2      118.41      116.43      3.47 o 
   8  -6   2        5.41        3.96      1.35 o 
   9  -6   2        1.21        2.91      1.45 o 
  10  -6   2       27.38       27.38      3.12 o 
  -9  -5   2       80.67       81.55     10.28 o 
  -8  -5   2       45.86       45.27      7.37 o 
  -7  -5   2       15.92       12.76      4.68 o 
  -6  -5   2        2.11       -1.13      1.13 o 
  -5  -5   2        2.38        2.64      1.79 o 
  -4  -5   2      255.59      224.99      5.23 o 
  -3  -5   2       65.69       67.78      2.93 o 
  -2  -5   2      306.01      315.19      3.89 o 
  -1  -5   2     1550.51     1742.28     13.79 o 
   0  -5   2     6493.05     7044.60     49.16 o 
   1  -5   2        0.01        0.18      0.91 o 
   2  -5   2      177.84      172.41      3.33 o 
   3  -5   2        5.23        5.21      1.29 o 
   4  -5   2      712.89      700.70      8.37 o 
   5  -5   2       35.02       36.64      2.06 o 
   6  -5   2      405.48      396.14      5.41 o 
   7  -5   2        7.84       12.61      1.51 o 
   8  -5   2        1.72        0.16      1.11 o 
   9  -5   2        1.94        0.86      1.53 o 
  10  -5   2        0.45       -1.21      1.34 o 
  -9  -4   2       77.09       74.65      9.64 o 
  -8  -4   2       38.11       42.42      4.81 o 
  -7  -4   2      137.74      138.72      5.03 o 
  -6  -4   2        0.90       -0.06      2.61 o 
  -5  -4   2       19.02       19.76      2.34 o 
  -4  -4   2        2.55        1.49      1.03 o 
  -3  -4   2       28.99       41.85      2.35 o 
  -2  -4   2      942.18     1045.61     11.06 o 
  -1  -4   2     1948.15     2163.10     16.16 o 
   0  -4   2     1925.83     1937.22     14.51 o 
   1  -4   2      473.23      468.11      5.56 o 
   2  -4   2       56.15       46.06      1.65 o 
   3  -4   2        0.10        1.41      0.70 o 
   4  -4   2     1719.23     1892.80     15.82 o 
   5  -4   2      401.73      408.05      5.07 o 
   6  -4   2      588.72      601.88      6.84 o 
   7  -4   2        0.00        0.38      1.06 o 
   8  -4   2        0.14       -0.98      0.98 o 
   9  -4   2        3.30        2.43      1.33 o 
  10  -4   2        1.69       -1.33      3.04 o 
 -10  -3   2       57.64       70.63      9.56 o 
  -9  -3   2        2.10        3.52      3.24 o 
  -8  -3   2        4.37        6.81      3.00 o 
  -7  -3   2        1.14        2.12      2.44 o 
  -6  -3   2        5.97        6.05      1.88 o 
  -5  -3   2       39.07       34.46      2.64 o 
  -4  -3   2        4.08        2.91      1.15 o 
  -3  -3   2      394.90      423.03      5.98 o 
  -2  -3   2     1865.58     1896.04     20.81 o 
  -1  -3   2     1502.55     1493.32     13.59 o 
   0  -3   2       93.32       80.49      1.47 o 
   1  -3   2        0.70        2.72      0.65 o 
   2  -3   2       51.79       51.11      1.27 o 
   3  -3   2     2062.54     2041.77     14.62 o 
   4  -3   2    14061.36    14793.36     95.71 o 
   5  -3   2       97.42       94.13      2.40 o 
   6  -3   2       10.91        8.51      1.24 o 
   7  -3   2      323.94      320.83      5.04 o 
   8  -3   2        1.57        1.92      1.05 o 
   9  -3   2        2.47        2.77      1.68 o 
  10  -3   2       14.87       17.36      2.39 o 
 -10  -2   2       27.77       31.20      7.23 o 
  -9  -2   2       12.46       11.17      3.53 o 
  -8  -2   2        6.08        6.05      2.25 o 
  -7  -2   2      189.09      180.36      6.36 o 
  -6  -2   2        2.05        3.54      1.83 o 
  -5  -2   2       88.73      100.26      2.50 o 
  -4  -2   2        6.06       12.15      1.01 o 
  -3  -2   2      102.02      102.57      3.57 o 
  -2  -2   2     1469.89     1492.84     13.72 o 
  -1  -2   2     1252.66     1216.63     10.96 o 
   0  -2   2        1.25        1.09      0.62 o 
   1  -2   2     4798.82     4792.64     45.75 o 
   2  -2   2    20908.01    20441.89    215.59 o 
   3  -2   2      321.57      355.84      3.55 o 
   4  -2   2     1542.53     1590.77     12.02 o 
   5  -2   2      169.29      164.68      3.05 o 
   6  -2   2       61.05       61.38      2.23 o 
   7  -2   2        1.91        1.83      1.20 o 
   8  -2   2      192.14      183.25      4.70 o 
   9  -2   2       57.39       56.71      4.18 o 
  10  -2   2      106.14       92.97      4.30 o 
 -10  -1   2        9.17       14.27      8.56 o 
  -9  -1   2      145.56      148.37      7.38 o 
  -8  -1   2       88.92       79.16      4.24 o 
  -7  -1   2       54.87       54.93      3.35 o 
  -6  -1   2        3.59        4.41      1.73 o 
  -5  -1   2      425.21      442.22      4.56 o 
  -4  -1   2      166.96      171.08      2.34 o 
  -3  -1   2      213.93      235.24      4.42 o 
  -2  -1   2      140.69      138.31      2.42 o 
  -1  -1   2     1369.48     1492.18     15.23 o 
   0  -1   2     2246.81     2161.75     17.91 o 
   1  -1   2     4471.88     4487.76     33.03 o 
   2  -1   2     4285.62     4439.61     29.10 o 
   3  -1   2      634.73      652.28      7.35 o 
   4  -1   2       71.32       95.62      4.52 o 
   5  -1   2       46.00       39.70      2.08 o 
   6  -1   2        5.71        6.58      1.46 o 
   7  -1   2       35.52       40.67      2.61 o 
   8  -1   2      556.62      552.94     10.49 o 
   9  -1   2        2.26        2.66      1.41 o 
  10  -1   2       11.13       10.54      2.12 o 
 -10   0   2       48.31       56.40      4.58 o 
  -9   0   2        0.11       -0.75      2.67 o 
  -8   0   2      252.43      251.27      6.36 o 
  -7   0   2        8.52       12.76      2.11 o 
  -6   0   2      250.67      244.63      6.69 o 
  -5   0   2       15.95       15.44      1.27 o 
  -4   0   2      468.55      537.24      6.10 o 
  -3   0   2      159.99      173.67      2.88 o 
  -2   0   2       81.87       88.47      1.46 o 
  -1   0   2      407.25      448.98      4.42 o 
   0   0   2     1798.33     1879.17     30.17 o 
   1   0   2      326.99      335.06      3.53 o 
   2   0   2      262.36      266.63      3.38 o 
   3   0   2      172.12      165.50      3.45 o 
   4   0   2      743.33      797.15      8.19 o 
   5   0   2      671.51      695.21      8.00 o 
   6   0   2     1012.92     1019.52     10.98 o 
   7   0   2       95.39       98.91      3.40 o 
   8   0   2       39.00       34.59      5.03 o 
   9   0   2        0.31        1.18      1.74 o 
  10   0   2        3.40        1.89      1.41 o 
 -10   1   2      184.26      200.38      6.83 o 
  -9   1   2        0.95        0.03      2.47 o 
  -8   1   2       44.73       51.15      3.50 o 
  -7   1   2      294.86      290.22      4.53 o 
  -6   1   2       89.74       86.86      3.81 o 
  -5   1   2        0.08       -0.08      0.70 o 
  -4   1   2      256.36      310.87      4.00 o 
  -3   1   2       16.22       21.97      0.99 o 
  -2   1   2      274.40      246.53      2.80 o 
  -1   1   2       97.81      105.22      1.71 o 
   0   1   2     1092.38     1160.39      8.07 o 
   1   1   2      384.29      416.89      3.83 o 
   2   1   2      349.47      322.39      3.94 o 
   3   1   2      176.50      165.51      3.01 o 
   4   1   2       75.81       81.51      3.36 o 
   5   1   2      320.52      336.05      5.96 o 
   6   1   2      396.84      372.13      5.93 o 
   7   1   2      193.30      181.07      7.64 o 
   8   1   2       31.86       30.91      2.71 o 
   9   1   2        1.81        1.36      1.55 o 
  10   1   2       85.05       94.57      4.53 o 
 -11   2   2       57.20       61.02      4.77 o 
 -10   2   2       37.68       40.83      4.02 o 
  -9   2   2       17.04       22.63      2.82 o 
  -8   2   2        6.86        7.94      1.31 o 
  -7   2   2        1.25        5.03      1.27 o 
  -6   2   2      136.59      135.40      3.25 o 
  -5   2   2        0.77        2.34      0.74 o 
  -4   2   2      450.50      462.32      5.19 o 
  -3   2   2        0.49        0.99      0.48 o 
  -2   2   2      179.19      156.65      2.14 o 
  -1   2   2        0.79        1.05      0.67 o 
   0   2   2     6101.94     6345.63     45.92 o 
   1   2   2      428.88      427.54      4.60 o 
   2   2   2      165.80      159.53      2.84 o 
   3   2   2       93.02       82.05      2.27 o 
   4   2   2       47.82       53.14      3.61 o 
   5   2   2        0.17        1.08      1.56 o 
   6   2   2       72.25       65.53      4.18 o 
   7   2   2        1.62        0.79      1.13 o 
   8   2   2       37.81       41.33      3.64 o 
   9   2   2        0.01        3.48      1.77 o 
 -10   3   2        0.88        0.57      1.66 o 
  -9   3   2       27.67       35.37      3.22 o 
  -8   3   2       14.12       11.17      1.40 o 
  -7   3   2      269.99      276.20      6.63 o 
  -6   3   2      372.74      398.39      5.01 o 
  -5   3   2       26.03       29.75      1.65 o 
  -4   3   2      148.70      174.20      2.96 o 
  -3   3   2        7.42        5.21      0.55 o 
  -2   3   2      193.03      208.91      3.42 o 
  -1   3   2     1446.11     1510.68     18.63 o 
   0   3   2      373.00      407.78      4.42 o 
   1   3   2      986.37     1008.63      8.99 o 
   2   3   2      284.59      279.88      4.03 o 
   3   3   2       16.80       23.93      1.62 o 
   4   3   2      193.37      191.94      3.87 o 
   5   3   2       62.40       74.26      2.86 o 
   6   3   2        1.10        0.80      1.36 o 
   7   3   2       21.53       18.83      2.93 o 
   8   3   2      115.08      105.53      7.86 o 
   9   3   2       10.16       10.45      2.68 o 
  -9   4   2      370.57      387.35      6.68 o 
  -8   4   2       32.19       38.50      2.21 o 
  -7   4   2       34.52       29.84      1.81 o 
  -6   4   2      184.18      191.39      3.71 o 
  -5   4   2       78.23       70.54      1.89 o 
  -4   4   2      593.09      651.47      5.86 o 
  -3   4   2      738.65      744.07      6.87 o 
  -2   4   2      181.03      178.63      3.36 o 
  -1   4   2     1504.72     1581.56     12.53 o 
   0   4   2      205.18      215.98      3.18 o 
   1   4   2      256.16      290.96      4.09 o 
   2   4   2       11.61       10.66      1.19 o 
   3   4   2       64.77       54.68      2.26 o 
   4   4   2      207.63      184.38      3.97 o 
   5   4   2       67.08       68.04      5.04 o 
   6   4   2        5.31        3.34      1.75 o 
   7   4   2      105.80      103.09      5.37 o 
   8   4   2       14.24       13.97      2.35 o 
   9   4   2        8.56        8.66      3.70 o 
 -10   5   2       55.42       60.97      6.79 o 
  -9   5   2        2.11        3.27      1.91 o 
  -8   5   2        1.52        1.32      1.38 o 
  -7   5   2      336.64      308.05      6.14 o 
  -6   5   2      161.93      143.31      3.86 o 
  -5   5   2       90.09       87.02      3.31 o 
  -4   5   2      761.87      751.96      7.44 o 
  -3   5   2     1240.66     1307.83     13.27 o 
  -2   5   2       43.15       41.08      1.91 o 
  -1   5   2       44.23       35.42      1.37 o 
   0   5   2      150.47      175.76      3.99 o 
   1   5   2       15.13       23.37      1.52 o 
   2   5   2      191.20      165.19      3.83 o 
   3   5   2       41.53       37.17      2.16 o 
   4   5   2      195.89      182.71      4.07 o 
   5   5   2      112.26      118.15      4.49 o 
   6   5   2      105.21      110.78      4.76 o 
   7   5   2        3.27        5.01      2.06 o 
   8   5   2        0.69        3.55      1.72 o 
 -10   6   2        1.43        2.01      5.29 o 
  -9   6   2        5.32        5.98      2.07 o 
  -8   6   2       24.15       21.76      2.78 o 
  -7   6   2        9.96        8.85      1.91 o 
  -6   6   2      278.66      268.27      7.05 o 
  -5   6   2      425.47      437.09      8.91 o 
  -4   6   2      100.37      105.78      4.07 o 
  -3   6   2     1543.82     1514.57     15.26 o 
  -2   6   2      276.11      277.39      4.83 o 
  -1   6   2       48.73       52.11      1.76 o 
   0   6   2      101.55      118.95      2.76 o 
   1   6   2     3240.11     3296.68     25.79 o 
   2   6   2        2.99        4.90      1.20 o 
   3   6   2     1226.05     1153.38     19.97 o 
   4   6   2       87.61       78.17      3.78 o 
   5   6   2        5.88        6.58      2.05 o 
   6   6   2      230.25      217.57      9.71 o 
   7   6   2       15.57       19.02      5.31 o 
   8   6   2       74.00       72.51      4.47 o 
 -10   7   2        0.83       -0.33      2.53 o 
  -9   7   2        3.21        2.95      1.76 o 
  -8   7   2        0.32        0.12      1.34 o 
  -7   7   2        6.90        4.12      1.67 o 
  -6   7   2      450.62      446.25      9.85 o 
  -5   7   2        5.94        7.02      1.69 o 
  -4   7   2       11.73       17.25      2.22 o 
  -3   7   2        0.81        1.26      1.29 o 
  -2   7   2        0.01       -0.62      0.75 o 
  -1   7   2      240.29      223.74      5.97 o 
   0   7   2     1427.96     1386.27     15.13 o 
   1   7   2     8214.17     7950.28     57.53 o 
   2   7   2        0.58        2.63      1.05 o 
   3   7   2       27.10       27.62      2.93 o 
   4   7   2       88.96       84.97      4.05 o 
   5   7   2        3.18        6.26      2.51 o 
   6   7   2       68.68       71.07      4.51 o 
   7   7   2       24.01       22.09      2.68 o 
 -10   8   2       17.26       17.00      4.57 o 
  -9   8   2        7.18        4.06      2.09 o 
  -8   8   2       19.14       20.12      2.99 o 
  -7   8   2        5.14        2.49      1.67 o 
  -6   8   2        1.35       -0.23      1.20 o 
  -5   8   2        6.30        6.57      1.73 o 
  -4   8   2      130.73      129.15      5.05 o 
  -3   8   2       62.79       59.32      3.50 o 
  -2   8   2      547.65      512.44     10.23 o 
  -1   8   2     1726.54     1661.94     24.70 o 
   0   8   2       10.28        8.41      1.50 o 
   1   8   2      202.67      192.89      4.86 o 
   2   8   2      208.22      228.93      5.45 o 
   3   8   2       39.00       30.67      2.92 o 
   4   8   2        3.55        4.16      1.77 o 
   5   8   2        1.66        2.97      1.82 o 
   6   8   2        0.78        1.96      2.40 o 
  -9   9   2        0.82       -1.67      1.67 o 
  -8   9   2       24.33       27.45      3.49 o 
  -7   9   2        2.19        0.49      2.75 o 
  -6   9   2       41.05       38.33      3.69 o 
  -5   9   2        5.51        4.86      2.81 o 
  -4   9   2        0.00       -0.02      1.24 o 
  -3   9   2      312.51      316.49      8.36 o 
  -2   9   2      172.96      169.88      5.99 o 
  -1   9   2       79.86       75.46      4.08 o 
   0   9   2        0.27        2.25      2.99 o 
   1   9   2        9.40        6.37      2.46 o 
   2   9   2      445.54      417.79     16.67 o 
   3   9   2       48.98       52.20      9.69 o 
   4   9   2       23.22       27.89      5.65 o 
   5   9   2      190.21      213.68      8.40 o 
  -8  10   2       33.25       32.85      3.91 o 
  -7  10   2        0.67        0.09      1.55 o 
  -6  10   2       76.44       71.72      4.46 o 
  -5  10   2       26.31       22.17      3.03 o 
  -4  10   2      112.34      115.13      7.43 o 
  -3  10   2       71.40       72.78      9.43 o 
  -2  10   2      101.85      103.42      4.94 o 
  -1  10   2        2.45        6.06      1.92 o 
   0  10   2        7.20        9.86      2.21 o 
   1  10   2      165.55      151.53      6.27 o 
   2  10   2      128.08      131.37      9.18 o 
   3  10   2      197.07      222.41     12.27 o 
   4  10   2        2.63        2.87      3.59 o 
  -8  11   2        2.52        2.55      2.48 o 
  -7  11   2        0.67        0.68      1.82 o 
  -6  11   2       20.87       22.16      3.22 o 
  -5  11   2      118.78      115.04      5.74 o 
  -4  11   2       99.81      100.32      5.23 o 
  -3  11   2        0.13       -0.52      1.42 o 
  -2  11   2        0.68        0.72      1.47 o 
  -1  11   2       16.42       19.32      2.94 o 
   0  11   2        1.80        1.50      1.70 o 
   1  11   2        8.67        8.27      3.86 o 
   2  11   2      307.72      281.44     13.74 o 
   3  11   2       16.80       16.16      5.03 o 
  -6  12   2       10.60        9.90      2.53 o 
  -5  12   2       25.90       24.17      5.09 o 
  -4  12   2        0.23        0.79      1.70 o 
  -3  12   2      205.64      195.36      7.53 o 
  -2  12   2        9.88        9.56      2.49 o 
  -1  12   2        5.90        6.20      2.13 o 
   0  12   2       47.35       57.47      7.56 o 
   1  12   2        3.82        3.71      3.27 o 
   2  12   2      141.74      118.65      9.75 o 
  -4  13   2        4.78        2.38      2.36 o 
  -3  13   2        1.83        3.70      2.17 o 
  -2  13   2        0.04        3.05      1.97 o 
  -1  13   2       54.87       62.31      8.17 o 
  -1 -14   3      159.36      171.18     10.59 o 
   0 -14   3        3.72        8.00      3.46 o 
   1 -14   3       54.81       64.66      7.44 o 
   2 -14   3       84.19       86.59      7.56 o 
   3 -14   3        2.04        1.32      1.80 o 
   4 -14   3      422.96      419.44     11.38 o 
   5 -14   3        2.36        3.93      2.91 o 
   6 -14   3       34.23       30.61      4.20 o 
  -2 -13   3        3.71       11.34      3.27 o 
  -1 -13   3      103.11      112.74      8.27 o 
   0 -13   3       24.56       34.38      5.62 o 
   1 -13   3       49.36       59.09      6.94 o 
   2 -13   3       20.12       18.72      2.79 o 
   3 -13   3       43.84       39.62      3.95 o 
   4 -13   3      417.47      436.93     12.09 o 
   5 -13   3      257.48      253.17      8.60 o 
   6 -13   3       53.24       45.66      6.73 o 
   7 -13   3       25.06       28.79      8.26 o 
  -4 -12   3       86.92      115.49      8.41 o 
  -3 -12   3       13.52       18.10      4.20 o 
  -2 -12   3        4.35        5.85      2.65 o 
  -1 -12   3        0.24        0.25      2.23 o 
   0 -12   3       58.76       60.45      6.86 o 
   1 -12   3       21.07       20.02      2.70 o 
   2 -12   3       16.92       16.14      2.53 o 
   3 -12   3        1.02        1.75      1.48 o 
   4 -12   3       19.41       14.42      2.61 o 
   5 -12   3        1.50        1.15      1.69 o 
   6 -12   3      192.63      174.31      7.10 o 
   7 -12   3       19.77       14.89      3.24 o 
   8 -12   3        2.64        0.91      1.80 o 
  -5 -11   3      200.61      201.54     12.82 o 
  -4 -11   3       82.01      107.23      5.90 o 
  -3 -11   3       72.42       72.71      5.48 o 
  -2 -11   3       68.32       61.41      4.75 o 
  -1 -11   3        4.82        9.18      2.43 o 
   0 -11   3      256.57      241.71     10.71 o 
   1 -11   3        0.65        3.36      1.40 o 
   2 -11   3       25.70       25.44      2.83 o 
   3 -11   3       69.94       61.89      3.80 o 
   4 -11   3      113.75      105.30      4.98 o 
   5 -11   3        2.86        2.04      1.63 o 
   6 -11   3        0.42       -1.42      1.42 o 
   7 -11   3        0.75        1.82      2.51 o 
   8 -11   3       63.18       55.89      5.29 o 
   9 -11   3       11.50       17.18      2.83 o 
  -6 -10   3       58.10       84.01     10.13 o 
  -5 -10   3        1.52        8.43      3.07 o 
  -4 -10   3       46.43       46.39      4.43 o 
  -3 -10   3       15.95       15.36      2.91 o 
  -2 -10   3        0.02        0.09      2.26 o 
  -1 -10   3       17.86       13.48      3.66 o 
   0 -10   3       12.08        9.10      1.52 o 
   1 -10   3       54.88       58.52      2.78 o 
   2 -10   3       15.91       16.83      1.85 o 
   3 -10   3        0.03       -1.00      1.03 o 
   4 -10   3      197.28      189.69      8.37 o 
   5 -10   3       87.70       80.32      4.35 o 
   6 -10   3       29.47       26.04      3.20 o 
   7 -10   3        1.53        0.04      1.25 o 
   8 -10   3        5.27        8.37      2.04 o 
   9 -10   3        4.34        5.29      2.12 o 
  -7  -9   3      142.11      147.57     11.36 o 
  -6  -9   3        8.43       15.54      5.37 o 
  -5  -9   3       93.00       87.63      5.40 o 
  -4  -9   3      350.84      339.39      9.18 o 
  -3  -9   3       98.74       82.19      8.17 o 
  -2  -9   3      239.13      155.17     12.18 o 
  -1  -9   3       13.58       21.40      2.79 o 
   0  -9   3       45.49       39.20      3.42 o 
   1  -9   3      266.65      259.40      5.25 o 
   2  -9   3       10.91       13.72      2.23 o 
   3  -9   3       32.65       36.03      2.52 o 
   4  -9   3       10.39       10.70      1.60 o 
   5  -9   3      801.59      780.11     11.02 o 
   6  -9   3        0.00       -0.95      1.10 o 
   7  -9   3        0.31        0.70      1.21 o 
   8  -9   3       17.53       16.68      4.34 o 
   9  -9   3       56.46       57.55      3.74 o 
  -8  -8   3       67.64       84.71     10.74 o 
  -7  -8   3       89.59       91.76     10.56 o 
  -6  -8   3        2.67        7.69      4.11 o 
  -5  -8   3       34.04       45.14      4.29 o 
  -4  -8   3      588.34      460.91      8.44 o 
  -3  -8   3       15.78       19.15      2.32 o 
  -2  -8   3      208.24      180.80      4.75 o 
  -1  -8   3       22.84       28.27      1.84 o 
   0  -8   3      279.47      275.18      5.03 o 
   1  -8   3      233.19      224.91      4.85 o 
   2  -8   3      188.70      174.18      5.50 o 
   3  -8   3       90.10      102.50      3.33 o 
   4  -8   3        5.58        4.54      1.19 o 
   5  -8   3      177.11      156.47      4.35 o 
   6  -8   3       26.87       17.90      1.99 o 
   7  -8   3       34.45       34.35      2.44 o 
   8  -8   3        1.50        1.06      1.52 o 
   9  -8   3       49.73       58.27      5.49 o 
  10  -8   3        0.76        0.93      2.11 o 
  -8  -7   3      129.69       26.35      6.05 o 
  -7  -7   3        0.21        0.09      4.12 o 
  -6  -7   3       83.24       82.15      4.37 o 
  -5  -7   3       49.46       39.86      3.20 o 
  -4  -7   3        1.25        3.71      1.75 o 
  -3  -7   3       94.84       97.95      3.74 o 
  -2  -7   3        2.63        5.37      1.47 o 
  -1  -7   3      145.14      140.27      2.80 o 
   0  -7   3        0.70        3.42      0.97 o 
   1  -7   3        8.44        9.20      1.25 o 
   2  -7   3     3407.89     3530.03     31.07 o 
   3  -7   3      654.26      654.94      8.70 o 
   4  -7   3      136.31      135.55      3.75 o 
   5  -7   3        3.83        3.88      1.26 o 
   6  -7   3      372.69      360.02      6.63 o 
   7  -7   3       91.51       88.54      3.24 o 
   8  -7   3       10.87        8.82      1.44 o 
   9  -7   3       45.51       42.17      2.99 o 
  10  -7   3       20.05       19.65      3.00 o 
  -9  -6   3       21.42       28.08      7.54 o 
  -8  -6   3        7.77        8.56      6.97 o 
  -7  -6   3      322.66      290.93      9.59 o 
  -6  -6   3       69.60       68.71      4.63 o 
  -5  -6   3       25.76       26.58      2.65 o 
  -4  -6   3       12.39        7.79      1.90 o 
  -3  -6   3      614.55      625.60      8.85 o 
  -2  -6   3       61.06       71.25      1.81 o 
  -1  -6   3      427.71      480.48      5.31 o 
   0  -6   3      998.29     1158.16      9.96 o 
   1  -6   3        5.29        3.56      0.58 o 
   2  -6   3       32.97       30.27      1.75 o 
   3  -6   3       21.67       13.86      1.38 o 
   4  -6   3      409.79      389.65      5.75 o 
   5  -6   3       80.49       74.69      2.85 o 
   6  -6   3      472.83      480.14      7.00 o 
   7  -6   3      337.37      330.96      5.37 o 
   8  -6   3      171.88      170.12      4.58 o 
   9  -6   3       20.12       22.70      2.47 o 
  10  -6   3       11.02       13.84      2.16 o 
  -9  -5   3       15.94       14.23      6.02 o 
  -8  -5   3        0.77       -0.03      2.75 o 
  -6  -5   3        0.77        0.49      1.65 o 
  -5  -5   3       80.11       71.49      3.44 o 
  -4  -5   3       35.25       45.71      2.82 o 
  -3  -5   3      998.35     1076.86     12.25 o 
  -2  -5   3       66.05       55.70      2.29 o 
  -1  -5   3     1087.21     1209.90     10.07 o 
   0  -5   3       34.25       29.44      1.21 o 
   1  -5   3       65.86       78.09      1.62 o 
   2  -5   3      220.46      218.70      3.92 o 
   3  -5   3        0.86        1.27      0.53 o 
   4  -5   3      684.93      723.23      6.78 o 
   5  -5   3      588.72      555.75      6.09 o 
   6  -5   3     4734.94     4767.16     29.68 o 
   7  -5   3      276.82      265.89      4.23 o 
   8  -5   3       26.33       30.10      1.97 o 
   9  -5   3      142.83      153.11      4.18 o 
  10  -5   3        5.02        2.10      1.91 o 
  -9  -4   3       25.01       24.91      4.56 o 
  -8  -4   3       26.12       34.50      4.48 o 
  -7  -4   3       29.49       28.01      7.23 o 
  -6  -4   3       11.68       13.71      2.14 o 
  -5  -4   3       13.05       10.56      1.98 o 
  -4  -4   3      325.42      325.77      5.87 o 
  -3  -4   3      173.40      198.89      4.80 o 
  -2  -4   3        0.75        4.30      1.04 o 
  -1  -4   3      139.12      165.47      3.56 o 
   0  -4   3        4.04        2.44      0.49 o 
   1  -4   3     3061.12     3106.61     20.60 o 
   2  -4   3       67.64       76.77      3.69 o 
   3  -4   3     1239.33     1322.43     11.18 o 
   4  -4   3     5775.57     5862.44     37.65 o 
   5  -4   3       74.20       67.91      1.81 o 
   6  -4   3      650.41      640.10      6.57 o 
   7  -4   3        6.17        8.60      1.20 o 
   8  -4   3       16.92       18.96      1.66 o 
   9  -4   3       16.25       15.95      1.93 o 
  10  -4   3       71.89       75.28      4.80 o 
 -10  -3   3       36.48       30.15     11.43 o 
  -9  -3   3       90.12       94.21      6.20 o 
  -8  -3   3       13.81       18.78      3.65 o 
  -7  -3   3      694.25      693.70     10.73 o 
  -6  -3   3      163.79      174.40      5.72 o 
  -5  -3   3        1.26        0.50      1.52 o 
  -4  -3   3       37.72       39.57      4.21 o 
  -3  -3   3      336.80      347.27      5.20 o 
  -2  -3   3     1496.99     1591.49     14.82 o 
  -1  -3   3      242.32      240.58      4.93 o 
   0  -3   3      405.96      384.48      3.37 o 
   1  -3   3     1041.24     1045.07      8.61 o 
   2  -3   3       41.18       41.68      1.21 o 
   3  -3   3     1209.55     1361.68     10.26 o 
   4  -3   3      538.13      579.46      5.38 o 
   5  -3   3       46.36       48.59      1.73 o 
   6  -3   3      207.94      187.74      3.38 o 
   7  -3   3       41.94       41.54      2.05 o 
   8  -3   3      151.97      147.61      3.83 o 
   9  -3   3        4.14        4.09      1.41 o 
  10  -3   3       61.36       61.56      5.14 o 
 -10  -2   3       43.09       41.48      5.42 o 
  -9  -2   3       10.82       12.88      3.63 o 
  -8  -2   3       82.31       90.43      5.63 o 
  -7  -2   3      757.13      779.11     14.25 o 
  -6  -2   3        4.20        7.31      1.92 o 
  -5  -2   3       55.42       48.93      3.16 o 
  -4  -2   3        0.73        1.00      1.04 o 
  -3  -2   3      502.09      515.96      6.30 o 
  -2  -2   3     1409.40     1462.07     13.33 o 
  -1  -2   3     1188.87     1221.00     11.00 o 
   0  -2   3        2.21        4.85      0.59 o 
   1  -2   3      664.12      641.68      5.76 o 
   2  -2   3      111.22      105.19      2.49 o 
   3  -2   3       61.74       81.04      2.51 o 
   4  -2   3      187.63      175.08      2.84 o 
   5  -2   3       16.59       17.40      2.82 o 
   6  -2   3       45.72       50.82      2.23 o 
   7  -2   3       30.92       28.82      2.04 o 
   8  -2   3      248.91      247.35      4.95 o 
   9  -2   3        8.32        7.19      1.82 o 
  10  -2   3       34.92       34.66      3.20 o 
 -10  -1   3      121.30      128.85     11.33 o 
  -9  -1   3     1033.48     1056.02     19.76 o 
  -8  -1   3       30.77       36.40      5.09 o 
  -7  -1   3       61.81       60.34      3.77 o 
  -6  -1   3      237.41      238.75      5.31 o 
  -5  -1   3        0.58        1.24      0.66 o 
  -4  -1   3       49.94       74.03      3.51 o 
  -3  -1   3      377.51      373.81      5.78 o 
  -2  -1   3      685.59      661.57      6.56 o 
  -1  -1   3       30.10       36.63      1.94 o 
   0  -1   3        6.24        5.97      1.22 o 
   1  -1   3      245.05      292.08      3.37 o 
   2  -1   3     1025.19     1010.76      8.78 o 
   3  -1   3        0.20        1.05      0.59 o 
   4  -1   3      502.40      516.60      5.62 o 
   5  -1   3       11.82       14.58      1.38 o 
   6  -1   3       45.86       48.16      2.20 o 
   7  -1   3        9.86        8.43      1.59 o 
   8  -1   3       86.40       80.45      3.41 o 
   9  -1   3       33.27       35.15      3.02 o 
  10  -1   3        3.29        5.15      3.08 o 
 -10   0   3        0.45        4.22      4.76 o 
  -9   0   3      176.05      189.05      7.89 o 
  -8   0   3       39.14       44.78      4.53 o 
  -7   0   3        5.25        3.30      1.68 o 
  -6   0   3      222.80      234.25      5.51 o 
  -5   0   3        0.33       -0.18      0.79 o 
  -4   0   3       66.49       71.01      2.50 o 
  -3   0   3      264.70      245.55      3.18 o 
  -2   0   3      793.67      817.13      6.75 o 
  -1   0   3      343.25      361.72      3.57 o 
   0   0   3     2872.99     2811.90     20.48 o 
   1   0   3      530.44      570.32      5.07 o 
   2   0   3       55.42       55.44      1.67 o 
   3   0   3      642.70      629.54      6.08 o 
   4   0   3       97.98       95.30      2.38 o 
   5   0   3       14.63       16.73      2.04 o 
   6   0   3      120.95      123.20      3.21 o 
   7   0   3       44.45       46.76      4.02 o 
   8   0   3        2.49        4.56      1.60 o 
   9   0   3        1.26        0.08      1.78 o 
  10   0   3        0.75        1.03      1.71 o 
 -10   1   3      102.27      110.66      5.26 o 
  -9   1   3       10.44       11.27      6.97 o 
  -8   1   3       48.05       46.07      5.45 o 
  -7   1   3      167.48      165.73      3.77 o 
  -6   1   3      140.21      148.25      3.32 o 
  -5   1   3     1130.80     1309.41     11.66 o 
  -4   1   3        0.33        0.19      0.47 o 
  -3   1   3      150.57      163.27      2.49 o 
  -2   1   3       11.95       19.63      0.93 o 
  -1   1   3     1303.85     1266.53     10.50 o 
   0   1   3      219.20      207.40      2.77 o 
   1   1   3     1216.72     1174.41      8.83 o 
   2   1   3      464.50      472.50      5.35 o 
   3   1   3        7.70        9.00      0.97 o 
   4   1   3        6.15        6.64      1.04 o 
   5   1   3        0.04        0.85      0.60 o 
   6   1   3      293.45      277.29      4.72 o 
   7   1   3        1.18        0.73      1.19 o 
   8   1   3        4.86        4.60      2.24 o 
   9   1   3       41.07       36.51      3.18 o 
 -10   2   3       22.48       26.91      3.21 o 
  -9   2   3        9.70       12.45      2.98 o 
  -8   2   3        0.21        1.43      1.16 o 
  -7   2   3      716.79      785.56      9.07 o 
  -6   2   3      229.27      233.11      3.68 o 
  -5   2   3       87.82       78.31      2.23 o 
  -4   2   3      257.85      288.83      3.91 o 
  -3   2   3      276.06      284.73      3.57 o 
  -2   2   3      601.17      630.31      5.75 o 
  -1   2   3     1059.29     1024.13      8.48 o 
   0   2   3      357.93      343.81      3.46 o 
   1   2   3     1346.61     1494.47     11.06 o 
   2   2   3       30.23       29.54      1.34 o 
   3   2   3        0.31       -0.57      0.68 o 
   4   2   3       52.25       42.56      1.95 o 
   5   2   3       56.23       57.52      2.38 o 
   6   2   3       34.70       37.83      2.24 o 
   7   2   3       35.48       30.23      4.13 o 
   8   2   3       14.55       17.21      2.74 o 
   9   2   3       10.83       16.44      2.62 o 
 -10   3   3       30.51       36.38      6.41 o 
  -9   3   3        1.62       -0.72      1.51 o 
  -8   3   3      122.21      133.47      3.33 o 
  -7   3   3      138.36      129.00      3.02 o 
  -6   3   3      367.42      363.20      5.34 o 
  -5   3   3       56.81       49.24      1.88 o 
  -4   3   3      706.10      705.31      7.08 o 
  -3   3   3       52.84       60.48      1.59 o 
  -2   3   3      534.12      564.26      6.78 o 
  -1   3   3     5468.01     5961.77     63.41 o 
   0   3   3      849.06      866.75      7.02 o 
   1   3   3      306.13      309.51      3.73 o 
   2   3   3       27.39       31.49      1.75 o 
   3   3   3       28.94       35.11      2.05 o 
   4   3   3       20.66       19.40      1.82 o 
   5   3   3      507.02      504.37      6.50 o 
   6   3   3      311.91      279.43      5.95 o 
   7   3   3        2.77        2.46      1.66 o 
   8   3   3        0.00        4.74      1.79 o 
   9   3   3        1.12        0.80      1.41 o 
  -9   4   3       26.00       26.47      3.34 o 
  -8   4   3       12.28       13.11      2.40 o 
  -7   4   3      379.77      376.37      6.81 o 
  -6   4   3       25.95       25.40      1.52 o 
  -5   4   3       65.56       69.24      1.85 o 
  -4   4   3       95.38       99.04      1.84 o 
  -3   4   3      588.61      657.77      8.28 o 
  -2   4   3      169.21      209.62      3.94 o 
  -1   4   3        8.79       15.67      1.45 o 
   0   4   3       29.60       42.21      1.35 o 
   1   4   3      172.11      146.12      3.02 o 
   2   4   3       16.76       15.57      1.47 o 
   3   4   3      151.06      130.00      3.34 o 
   4   4   3      411.80      388.16      6.03 o 
   5   4   3      335.28      320.73      7.14 o 
   6   4   3       38.03       32.64      2.71 o 
   7   4   3        1.71        1.09      1.45 o 
   8   4   3        0.50       -1.01      1.67 o 
  -9   5   3        0.02       -1.64      1.78 o 
  -8   5   3       80.73       85.59      4.26 o 
  -7   5   3       39.40       42.66      3.57 o 
  -6   5   3       26.99       26.40      2.15 o 
  -5   5   3       22.40       20.88      3.39 o 
  -4   5   3       57.08       60.51      2.75 o 
  -3   5   3      555.02      562.92      7.54 o 
  -2   5   3      168.92      147.04      3.52 o 
  -1   5   3       52.81       51.58      2.36 o 
   0   5   3      251.57      251.33      3.71 o 
   1   5   3     3173.66     3072.41     24.37 o 
   2   5   3      291.02      261.67      4.54 o 
   3   5   3     3652.10     3455.88     29.91 o 
   4   5   3        4.90        8.45      1.51 o 
   5   5   3      176.34      173.03      9.57 o 
   6   5   3        6.78        6.89      1.77 o 
   7   5   3        3.27        0.92      1.47 o 
   8   5   3       13.06       15.80      2.54 o 
 -10   6   3        0.08        3.63      2.96 o 
  -9   6   3        0.53       -0.36      1.82 o 
  -8   6   3       20.51       17.84      2.59 o 
  -7   6   3       35.16       31.11      4.00 o 
  -6   6   3        1.17        0.51      1.13 o 
  -5   6   3       88.55       86.20      3.87 o 
  -4   6   3       75.18       74.37      2.82 o 
  -3   6   3        0.49        1.27      0.99 o 
  -2   6   3      127.02      111.36      3.31 o 
  -1   6   3       16.29       18.65      1.85 o 
   0   6   3       30.56       29.89      1.40 o 
   1   6   3      126.09      105.50      3.02 o 
   2   6   3       60.99       60.99      2.63 o 
   3   6   3       36.93       41.85      3.96 o 
   4   6   3       90.62       93.99      4.21 o 
   5   6   3       70.63       65.99      4.05 o 
   6   6   3       14.30       16.23      2.72 o 
   7   6   3       60.09       66.03      4.14 o 
 -10   7   3        7.95        9.63      3.68 o 
  -9   7   3       60.10       71.91      7.50 o 
  -8   7   3       15.72       14.79      2.52 o 
  -7   7   3       23.03       20.60      2.70 o 
  -6   7   3      176.77      179.96      6.09 o 
  -5   7   3      257.24      250.53      7.02 o 
  -4   7   3        2.02        1.91      1.20 o 
  -3   7   3        0.09        0.80      1.15 o 
  -2   7   3        6.12        6.16      1.32 o 
  -1   7   3        0.03        0.18      1.00 o 
   0   7   3      320.16      308.32      8.88 o 
   1   7   3      168.01      159.13      4.46 o 
   2   7   3       48.66       53.36      2.52 o 
   3   7   3      134.29      122.44      5.98 o 
   4   7   3       29.59       26.90      2.94 o 
   5   7   3       38.85       52.22      3.43 o 
   6   7   3        2.93        3.40      1.61 o 
  -9   8   3        2.50        2.25      2.72 o 
  -8   8   3       11.37       13.45      2.88 o 
  -7   8   3        3.35        0.94      1.49 o 
  -6   8   3      132.17      130.59      9.39 o 
  -5   8   3       85.76       91.67     12.41 o 
  -4   8   3       19.61       25.30      2.89 o 
  -3   8   3      107.92      106.88      4.88 o 
  -2   8   3        2.89        1.66      3.59 o 
  -1   8   3      244.98      240.93      7.04 o 
   0   8   3       13.38       18.02      3.02 o 
   1   8   3        5.57        6.28      1.52 o 
   2   8   3       34.13       34.46      2.74 o 
   3   8   3       24.53       27.78      3.59 o 
   4   8   3        3.11        2.94      2.18 o 
   5   8   3      108.24      120.24      4.45 o 
   6   8   3       42.91       46.95      4.29 o 
  -9   9   3        0.97       -0.88      2.68 o 
  -8   9   3       10.64        5.83      2.18 o 
  -7   9   3       28.95       32.40      3.73 o 
  -6   9   3       87.72       81.85      4.58 o 
  -5   9   3       12.52       13.26      2.36 o 
  -4   9   3       42.50       45.70      3.97 o 
  -3   9   3       81.44       82.65      4.47 o 
  -2   9   3      315.91      307.13      8.29 o 
  -1   9   3       61.04       66.08      4.02 o 
   0   9   3       43.78       50.33      5.05 o 
   1   9   3      815.30      759.98     14.10 o 
   2   9   3       74.96       78.88      4.82 o 
   3   9   3        3.05        7.29      2.57 o 
   4   9   3        8.62       15.74      3.20 o 
   5   9   3       16.34       27.85      3.97 o 
  -8  10   3        0.46       -0.11      1.75 o 
  -7  10   3        0.33        0.59      1.68 o 
  -6  10   3      131.02      131.94     12.29 o 
  -5  10   3       42.25       45.67      4.17 o 
  -4  10   3        7.34        9.41      2.21 o 
  -3  10   3      115.01      114.10      5.39 o 
  -2  10   3       84.19       85.53      4.66 o 
  -1  10   3       18.76       24.36      3.13 o 
   0  10   3      121.79      137.32      5.83 o 
   1  10   3       79.18       73.35      5.83 o 
   2  10   3      117.68      105.97      8.58 o 
   3  10   3      173.57      161.28     10.90 o 
   4  10   3        5.99       11.68      4.89 o 
  -7  11   3        0.03        1.74      1.96 o 
  -6  11   3        2.35        3.66      2.03 o 
  -5  11   3       60.09       63.46      5.11 o 
  -4  11   3       32.42       31.53      5.28 o 
  -3  11   3       23.28       19.37      5.54 o 
  -2  11   3       21.93       29.91      3.62 o 
  -1  11   3       11.91       11.91      7.04 o 
   0  11   3       33.00       34.39      3.90 o 
   1  11   3        1.29        8.08      3.80 o 
   2  11   3      138.51      116.80      9.28 o 
  -6  12   3       16.75       16.44      3.16 o 
  -5  12   3        2.98        3.93      2.07 o 
  -4  12   3       12.71       18.99      3.86 o 
  -3  12   3       10.26        8.55      6.91 o 
  -2  12   3      277.47      300.98      9.65 o 
  -1  12   3        4.60        9.61      2.79 o 
   0  12   3        0.42        6.33      3.60 o 
   1  12   3        0.01        5.34      3.66 o 
   1 -15   4       13.00       20.46      4.77 o 
   2 -15   4       41.27       48.92      6.93 o 
   3 -15   4       22.08       30.08      5.88 o 
  -2 -14   4      143.86      178.20     10.46 o 
  -1 -14   4       59.98       63.72      7.26 o 
   0 -14   4        0.55        6.12      2.82 o 
   1 -14   4        0.44        0.94      2.15 o 
   2 -14   4       17.82       17.43      4.15 o 
   3 -14   4        5.05        5.74      1.98 o 
   4 -14   4       14.03       14.49      2.84 o 
   5 -14   4        0.84        0.42      2.08 o 
   6 -14   4        1.93        2.03      2.08 o 
  -3 -13   4       57.93       71.54      6.59 o 
  -2 -13   4        0.54        7.07      2.85 o 
  -1 -13   4       56.95       84.96      7.02 o 
   0 -13   4       17.07       15.95      3.93 o 
   1 -13   4        6.30        8.16      2.99 o 
   2 -13   4       16.41       12.87      2.61 o 
   3 -13   4        2.88        5.89      1.86 o 
   4 -13   4        0.96        2.58      1.75 o 
   5 -13   4        4.43        0.28      1.75 o 
   6 -13   4        2.63        1.61      1.91 o 
   7 -13   4      106.40      106.34      5.03 o 
  -4 -12   4        0.44        3.07      4.71 o 
  -3 -12   4       26.60       23.27      7.82 o 
  -2 -12   4      180.88      173.19     10.47 o 
  -1 -12   4        6.04       14.65      3.56 o 
   0 -12   4       94.20      101.83      7.22 o 
   1 -12   4        0.03        3.43      1.91 o 
   2 -12   4       22.30       24.83      2.95 o 
   3 -12   4        9.55        8.06      2.11 o 
   4 -12   4      231.56      231.55      7.55 o 
   5 -12   4       11.51        7.63      4.00 o 
   6 -12   4        6.30        6.67      2.24 o 
   7 -12   4        0.10       -0.52      1.38 o 
   8 -12   4        5.06        4.27      2.08 o 
  -5 -11   4        4.78       10.03      5.25 o 
  -4 -11   4        6.16        5.14      3.54 o 
  -3 -11   4       63.52       76.81     14.79 o 
  -2 -11   4       89.37       69.00      4.60 o 
  -1 -11   4      221.90      196.12      6.69 o 
   0 -11   4      382.52      315.42      8.36 o 
   1 -11   4        0.08       -0.85      1.87 o 
   2 -11   4       96.13       86.41      7.33 o 
   3 -11   4      192.07      186.01     13.53 o 
   4 -11   4      375.61      361.38     10.06 o 
   5 -11   4      297.94      279.35      8.29 o 
   6 -11   4       32.96       35.56      3.14 o 
   7 -11   4       12.08        7.89      2.63 o 
   8 -11   4       33.08       33.28      3.34 o 
  -6 -10   4       19.17       38.03      7.37 o 
  -5 -10   4       15.34       14.26      5.46 o 
  -4 -10   4       28.29       44.27      4.22 o 
  -3 -10   4        2.11        1.14      1.98 o 
  -2 -10   4      275.24      222.75      7.18 o 
  -1 -10   4        8.55       13.10      2.52 o 
   0 -10   4      247.98      237.19      5.76 o 
   1 -10   4        6.23       10.71      1.60 o 
   2 -10   4       55.88       52.11      2.69 o 
   3 -10   4        3.37        2.30      1.80 o 
   4 -10   4      282.92      286.63      6.24 o 
   5 -10   4      416.19      390.77      9.56 o 
   6 -10   4       32.70       31.48      2.92 o 
   7 -10   4       26.40       29.07      2.86 o 
   8 -10   4       19.05       19.18      2.70 o 
   9 -10   4       22.70       21.58      2.85 o 
  -7  -9   4       40.71       27.76      6.69 o 
  -6  -9   4       11.36       10.04      5.42 o 
  -5  -9   4        3.10        3.17      2.71 o 
  -4  -9   4       34.10       29.89      3.11 o 
  -3  -9   4        0.03        2.63      1.61 o 
  -2  -9   4      210.23      176.12      4.75 o 
  -1  -9   4        3.02        2.15      1.39 o 
   0  -9   4      349.15      349.79      6.07 o 
   1  -9   4        4.01        1.80      1.14 o 
   2  -9   4      103.08      112.87      3.60 o 
   3  -9   4        3.49        4.16      1.19 o 
   4  -9   4     1093.90     1067.24     17.94 o 
   5  -9   4       54.03       50.96      3.20 o 
   6  -9   4       11.25       10.02      1.61 o 
   7  -9   4        5.69        5.97      1.76 o 
   8  -9   4       12.63       10.28      2.17 o 
   9  -9   4        1.48        2.92      3.24 o 
  -8  -8   4      144.95      132.64     10.73 o 
  -7  -8   4        8.65        1.51      4.66 o 
  -6  -8   4       24.61       27.65      4.20 o 
  -5  -8   4        9.90        8.01      2.10 o 
  -4  -8   4        3.44        5.33      1.85 o 
  -3  -8   4        2.04        6.56      1.73 o 
  -2  -8   4       57.45       47.43      2.89 o 
  -1  -8   4       10.93        7.60      1.03 o 
   0  -8   4      116.17      117.26      3.43 o 
   1  -8   4      146.60      167.06      3.94 o 
   2  -8   4      280.41      293.35      5.47 o 
   3  -8   4      156.05      148.70      3.99 o 
   4  -8   4      536.68      508.66      8.06 o 
   5  -8   4        9.66        9.32      1.46 o 
   6  -8   4       50.83       52.05      3.80 o 
   7  -8   4        5.49        5.39      1.41 o 
   8  -8   4      170.88      179.17      4.37 o 
   9  -8   4       46.27       45.61      3.88 o 
  10  -8   4       10.06        3.87      4.19 o 
  -8  -7   4        2.75        2.88      4.74 o 
  -6  -7   4        0.38        1.17      2.92 o 
  -5  -7   4        2.39        2.45      1.71 o 
  -4  -7   4      171.39      157.75      4.63 o 
  -3  -7   4        0.17        0.49      1.46 o 
  -2  -7   4       23.30       30.86      2.28 o 
  -1  -7   4       20.57       27.41      1.42 o 
   0  -7   4      132.89      139.00      2.67 o 
   1  -7   4     1564.22     1691.36     13.89 o 
   2  -7   4      630.67      678.08      8.75 o 
   3  -7   4        3.07        3.15      0.99 o 
   4  -7   4      107.94      110.89      3.08 o 
   5  -7   4      892.70      848.05      9.72 o 
   6  -7   4      208.49      211.36      4.67 o 
   7  -7   4      142.99      138.04      3.60 o 
   8  -7   4      541.60      523.36      9.78 o 
   9  -7   4       18.19       13.62      2.15 o 
  10  -7   4        0.01        0.86      2.11 o 
  -9  -6   4       78.88       66.52     15.26 o 
  -8  -6   4       58.73       52.90      5.65 o 
  -7  -6   4      476.86      467.27     12.17 o 
  -6  -6   4       58.34       59.82      6.39 o 
  -5  -6   4      151.79      149.28      5.41 o 
  -4  -6   4       86.34       95.80      3.71 o 
  -3  -6   4      155.58      171.06      5.31 o 
  -2  -6   4      180.16      169.66      4.38 o 
  -1  -6   4      149.48      141.65      2.20 o 
   0  -6   4       17.42       18.37      1.17 o 
   1  -6   4      258.24      274.83      3.24 o 
   2  -6   4      684.50      656.75      5.85 o 
   3  -6   4       58.44       57.40      2.44 o 
   4  -6   4        4.78        5.32      0.95 o 
   5  -6   4      211.83      184.49      3.57 o 
   6  -6   4       46.48       57.65      2.68 o 
   7  -6   4       80.00       79.12      3.10 o 
   8  -6   4      539.72      513.22      8.19 o 
   9  -6   4       91.52      100.11      3.96 o 
  10  -6   4        0.03        1.33      3.18 o 
  -9  -5   4        2.88        2.91      3.44 o 
  -8  -5   4        7.43       10.57      3.62 o 
  -6  -5   4       17.13       25.20      4.60 o 
  -5  -5   4       90.75       84.52      7.35 o 
  -4  -5   4      229.04      212.20      4.85 o 
  -3  -5   4      273.35      317.97      8.99 o 
  -2  -5   4       28.46       28.41      1.82 o 
  -1  -5   4        2.70        2.47      0.53 o 
   0  -5   4       41.02       45.22      1.28 o 
   1  -5   4     1083.75     1153.05      8.70 o 
   2  -5   4       41.63       50.45      1.45 o 
   3  -5   4        2.79        0.16      0.72 o 
   4  -5   4      269.21      265.92      3.75 o 
   5  -5   4      927.37      999.55      9.22 o 
   6  -5   4      355.34      387.60      5.39 o 
   7  -5   4      120.21      111.51      3.09 o 
   8  -5   4       39.29       33.95      2.10 o 
   9  -5   4        0.11        0.04      2.53 o 
  10  -5   4        3.37        5.27      3.52 o 
  -9  -4   4       63.81       68.21      6.15 o 
  -8  -4   4       58.54       51.99      5.13 o 
  -7  -4   4      792.54      797.94     20.64 o 
  -6  -4   4       77.67       81.41      4.95 o 
  -5  -4   4      414.61      404.56      7.84 o 
  -4  -4   4       74.23       70.26      2.78 o 
  -3  -4   4      225.13      209.86      4.06 o 
  -2  -4   4        6.08       17.41      1.33 o 
  -1  -4   4       42.89       45.07      1.70 o 
   0  -4   4      214.69      223.17      3.21 o 
   1  -4   4      686.05      754.10      9.00 o 
   2  -4   4      112.34      105.04      2.10 o 
   3  -4   4      117.18      143.05      2.49 o 
   4  -4   4      120.94      119.12      2.31 o 
   5  -4   4      505.01      512.58      5.48 o 
   6  -4   4     2426.68     2362.75     16.76 o 
   7  -4   4      104.17      102.03      3.23 o 
   8  -4   4        3.31        3.95      1.36 o 
   9  -4   4       30.14       24.94      2.30 o 
  10  -4   4      118.49      131.47      4.96 o 
 -10  -3   4       11.53       12.32      4.06 o 
  -9  -3   4       20.47       23.13      7.67 o 
  -8  -3   4       26.51       29.79      4.89 o 
  -7  -3   4      581.00      568.80     12.70 o 
  -6  -3   4      212.97      220.40      6.33 o 
  -5  -3   4        0.24       -0.23      1.40 o 
  -4  -3   4       88.11       74.10      3.02 o 
  -3  -3   4      621.45      655.84      8.57 o 
  -2  -3   4      358.78      399.30      6.04 o 
  -1  -3   4        7.86       10.75      0.75 o 
   0  -3   4      366.33      385.20      4.05 o 
   1  -3   4      186.40      200.96      3.20 o 
   2  -3   4        8.02       12.35      0.93 o 
   3  -3   4        4.08        4.08      1.20 o 
   4  -3   4      341.72      386.10      4.33 o 
   5  -3   4        0.93        0.32      0.84 o 
   6  -3   4       13.76       12.64      1.49 o 
   7  -3   4        3.79        4.80      1.29 o 
   8  -3   4       75.32       73.38      3.07 o 
   9  -3   4       71.26       70.17      3.23 o 
  10  -3   4      166.17      171.30      5.52 o 
 -10  -2   4        0.07        0.77      3.96 o 
  -9  -2   4      841.43      867.86     36.21 o 
  -8  -2   4       62.72       58.46      6.58 o 
  -7  -2   4       58.01       49.73      4.50 o 
  -6  -2   4       79.76       79.70      3.47 o 
  -5  -2   4       61.59       63.63      2.87 o 
  -4  -2   4       49.39       51.92      2.96 o 
  -3  -2   4       21.37       18.83      1.24 o 
  -2  -2   4      407.45      443.35      5.23 o 
  -1  -2   4      890.55      849.15      6.98 o 
   0  -2   4      173.46      161.46      2.42 o 
   1  -2   4      430.93      446.12      6.24 o 
   2  -2   4       33.48       41.76      1.57 o 
   3  -2   4        9.89        7.60      0.92 o 
   4  -2   4      140.50      128.85      2.73 o 
   5  -2   4       20.57       22.72      1.64 o 
   6  -2   4      395.04      373.90      7.29 o 
   7  -2   4        9.35        8.09      1.43 o 
   8  -2   4       15.76       17.40      1.94 o 
   9  -2   4        1.93        7.45      2.03 o 
  10  -2   4      122.03      126.83      4.84 o 
 -10  -1   4      610.04      625.43     15.36 o 
  -9  -1   4      420.28      430.71     11.94 o 
  -8  -1   4       58.15       66.06      5.35 o 
  -7  -1   4       76.68       80.08      5.27 o 
  -6  -1   4      288.35      289.92      9.98 o 
  -5  -1   4      367.95      404.08      4.97 o 
  -4  -1   4      105.74      101.71      2.75 o 
  -3  -1   4     2034.82     2248.24     22.66 o 
  -2  -1   4     1600.25     1705.90     15.39 o 
  -1  -1   4     1214.75     1170.58     18.79 o 
   0  -1   4      754.78      744.77      6.61 o 
   1  -1   4      943.98      972.06     10.19 o 
   2  -1   4      353.07      351.82      3.97 o 
   3  -1   4       24.81       22.93      1.47 o 
   4  -1   4        5.39        3.88      0.89 o 
   5  -1   4       55.37       59.44      2.33 o 
   6  -1   4      267.66      256.69      4.61 o 
   7  -1   4        6.13        5.05      1.34 o 
   8  -1   4       38.52       39.82      2.63 o 
   9  -1   4       18.82       20.52      2.51 o 
  10  -1   4       31.73       39.17      3.98 o 
 -10   0   4      186.80      200.68      9.09 o 
  -9   0   4       78.84       89.02      9.99 o 
  -8   0   4      163.75      190.37      7.27 o 
  -7   0   4      384.70      375.16      9.32 o 
  -6   0   4        1.58        1.99      0.91 o 
  -5   0   4     1184.82     1233.93     11.02 o 
  -4   0   4       43.96       39.65      1.51 o 
  -3   0   4     1187.18     1239.07     10.13 o 
  -2   0   4     1528.96     1664.02     16.10 o 
  -1   0   4       11.24       12.67      0.91 o 
   0   0   4       41.56       40.66      1.48 o 
   1   0   4      355.79      336.21      4.09 o 
   2   0   4       15.82       18.39      1.29 o 
   3   0   4       89.08       89.30      2.18 o 
   4   0   4       78.72       84.27      2.44 o 
   5   0   4        3.01        2.88      0.93 o 
   6   0   4        4.28        5.32      1.22 o 
   7   0   4      198.09      191.51      6.50 o 
   8   0   4       13.43       12.49      2.03 o 
   9   0   4        0.42        2.75      1.61 o 
 -10   1   4       12.46       22.59      4.23 o 
  -9   1   4        3.14        5.06      2.87 o 
  -8   1   4       49.85       62.42      5.01 o 
  -7   1   4       31.74       35.62      2.57 o 
  -6   1   4        7.63       17.41      1.73 o 
  -5   1   4     1525.69     1582.83     13.59 o 
  -4   1   4       73.90       75.28      1.89 o 
  -3   1   4      670.08      648.20      6.24 o 
  -2   1   4      341.13      365.41      4.04 o 
  -1   1   4       25.43       24.87      1.21 o 
   0   1   4      646.91      720.91      7.25 o 
   1   1   4     4167.73     4432.01     33.60 o 
   2   1   4      212.51      214.52      3.20 o 
   3   1   4       20.61       29.29      1.61 o 
   4   1   4        0.23        0.64      0.73 o 
   5   1   4        7.91        7.27      1.29 o 
   6   1   4        0.29        1.73      1.01 o 
   7   1   4       25.48       22.15      2.30 o 
   8   1   4       75.98       67.99      3.60 o 
   9   1   4        2.28        2.08      1.54 o 
 -10   2   4        8.17        8.26      4.81 o 
  -9   2   4        7.25        5.49      2.75 o 
  -8   2   4       83.37       87.22      3.67 o 
  -7   2   4       46.07       46.40      2.37 o 
  -6   2   4      163.78      157.99      3.42 o 
  -5   2   4       93.96      105.43      2.58 o 
  -4   2   4      111.38      126.28      2.54 o 
  -3   2   4      100.33      110.33      2.18 o 
  -2   2   4        0.35        1.79      0.90 o 
  -1   2   4       43.21       39.55      1.45 o 
   0   2   4     4272.44     4608.64     42.93 o 
   1   2   4      603.70      725.80      6.60 o 
   2   2   4      203.96      200.14      3.21 o 
   3   2   4      301.57      285.04      4.21 o 
   4   2   4        1.07        0.95      0.83 o 
   5   2   4        8.41        7.59      1.28 o 
   6   2   4      205.14      210.28      4.50 o 
   7   2   4      112.80      105.65      4.06 o 
   8   2   4       44.68       39.21      3.20 o 
   9   2   4        0.34        2.67      1.00 o 
 -10   3   4       78.94       96.58      9.33 o 
  -9   3   4       23.21       21.27      5.07 o 
  -8   3   4       34.77       42.08      3.62 o 
  -7   3   4        0.69        0.81      0.84 o 
  -6   3   4       11.36       12.48      1.34 o 
  -5   3   4       42.72       37.46      1.74 o 
  -4   3   4       87.07       79.56      2.08 o 
  -3   3   4       11.04       14.24      1.03 o 
  -2   3   4      526.32      560.96      7.12 o 
  -1   3   4      206.56      254.33      4.90 o 
   0   3   4        9.14       19.90      1.07 o 
   1   3   4      641.95      675.74      8.62 o 
   2   3   4       10.78        8.97      1.11 o 
   3   3   4      119.68      101.55      2.71 o 
   4   3   4      263.94      254.87      4.39 o 
   5   3   4     1167.67     1088.34     14.18 o 
   6   3   4        1.75        1.82      1.29 o 
   7   3   4      224.87      221.77      5.88 o 
   8   3   4       60.45       53.29      4.01 o 
  -9   4   4        4.73        2.83      5.23 o 
  -8   4   4        3.68        5.64      2.33 o 
  -7   4   4        0.25       -0.27      0.87 o 
  -6   4   4       68.90       65.63      2.74 o 
  -5   4   4      116.56      108.86      3.25 o 
  -4   4   4        0.74        0.02      0.73 o 
  -3   4   4        0.00        0.47      0.76 o 
  -2   4   4        5.19        1.22      0.95 o 
  -1   4   4     1816.56     1866.63     15.14 o 
   0   4   4       53.60       63.90      2.04 o 
   1   4   4      149.39      152.64      2.85 o 
   2   4   4       13.60       16.30      1.36 o 
   3   4   4        5.11        6.45      1.21 o 
   4   4   4      518.56      477.46      6.35 o 
   5   4   4      982.17      928.24     11.72 o 
   6   4   4      121.86      116.83      4.17 o 
   7   4   4       22.81       29.71      2.91 o 
   8   4   4       14.86       17.52      2.63 o 
  -9   5   4       54.23       57.19      6.35 o 
  -8   5   4       55.67       53.84      5.91 o 
  -7   5   4       34.56       34.01      2.56 o 
  -6   5   4       83.30       82.63      3.19 o 
  -5   5   4       28.43       27.99      2.11 o 
  -4   5   4      222.13      236.53      4.99 o 
  -3   5   4        7.65        7.11      1.26 o 
  -2   5   4      207.16      188.82      4.26 o 
  -1   5   4       18.13       16.38      1.76 o 
   0   5   4        1.82        1.71      0.75 o 
   1   5   4      120.65      112.98      3.22 o 
   2   5   4     1497.63     1417.34     12.17 o 
   3   5   4     1195.50     1115.10     10.68 o 
   4   5   4       10.29       10.87      1.45 o 
   5   5   4      287.12      268.39      5.96 o 
   6   5   4        2.33        2.12      1.55 o 
   7   5   4        0.54        2.31      1.49 o 
 -10   6   4       43.37       42.92      6.03 o 
  -9   6   4      136.75      139.23      8.70 o 
  -8   6   4       63.86       66.06      5.89 o 
  -7   6   4       60.32       46.20      7.84 o 
  -6   6   4       13.20        9.70      1.93 o 
  -5   6   4      237.43      226.95      6.42 o 
  -4   6   4       58.92       53.28      2.62 o 
  -3   6   4       61.31       60.47      2.76 o 
  -2   6   4       37.64       46.07      2.58 o 
  -1   6   4       26.26       27.66      2.27 o 
   0   6   4        0.19       -0.18      1.24 o 
   1   6   4      204.94      185.84      4.00 o 
   2   6   4        0.61        0.40      0.86 o 
   3   6   4      575.90      559.67      7.04 o 
   4   6   4        0.44       -0.30      1.53 o 
   5   6   4        6.14        5.09      1.56 o 
   6   6   4        3.59        1.22      1.88 o 
   7   6   4        0.77        3.41      1.75 o 
  -9   7   4       14.93       14.53      4.05 o 
  -8   7   4       30.91       39.86      5.63 o 
  -7   7   4      131.00      130.21      5.44 o 
  -6   7   4        2.16        1.45      1.76 o 
  -5   7   4       45.51       43.94      3.58 o 
  -4   7   4       25.42       21.48      4.68 o 
  -3   7   4      117.88      114.88      4.70 o 
  -2   7   4       25.67       24.59      2.20 o 
  -1   7   4        7.96        6.56      1.55 o 
   0   7   4       66.47       64.42      3.16 o 
   1   7   4      140.86      133.66      4.34 o 
   2   7   4       30.51       31.34      3.28 o 
   3   7   4      180.72      176.00      5.14 o 
   4   7   4       49.81       50.74      3.07 o 
   5   7   4       97.10       98.93      5.24 o 
   6   7   4      130.87      131.69      4.88 o 
  -9   8   4        9.80        8.37      3.64 o 
  -8   8   4       15.60       15.23      4.08 o 
  -7   8   4       19.61       20.97      5.90 o 
  -6   8   4      128.11      127.10      6.54 o 
  -5   8   4       31.24       27.95      3.14 o 
  -4   8   4       26.41       26.32      5.11 o 
  -3   8   4       46.62       50.67      6.62 o 
  -2   8   4        7.14        6.80      1.89 o 
  -1   8   4        8.25        7.46      2.00 o 
   0   8   4       13.33       17.61      2.11 o 
   1   8   4      165.27      159.07      5.34 o 
   2   8   4       73.49       79.64      3.71 o 
   3   8   4        2.01        7.58      2.55 o 
   4   8   4       40.47       43.76      4.60 o 
   5   8   4      127.87      131.31      6.85 o 
  -8   9   4        0.00        1.11      2.40 o 
  -7   9   4        7.63        4.71      2.04 o 
  -6   9   4       66.35       66.22      4.55 o 
  -5   9   4       39.43       37.12      3.74 o 
  -4   9   4       19.50       10.37      2.50 o 
  -3   9   4        0.21        1.97      1.58 o 
  -2   9   4        0.05        0.72      1.77 o 
  -1   9   4       41.82       36.83      3.73 o 
   0   9   4       13.63       14.45      2.55 o 
   1   9   4      234.47      225.87      7.40 o 
   2   9   4       51.72       49.91      4.59 o 
   3   9   4       25.55       32.83      4.46 o 
   4   9   4       26.00       33.41      4.31 o 
  -8  10   4       67.85       60.56      7.69 o 
  -7  10   4       19.94       16.27      2.90 o 
  -6  10   4      189.76      175.69     10.56 o 
  -5  10   4       55.86       50.74      8.19 o 
  -4  10   4       30.97       32.27      4.42 o 
  -3  10   4       21.12       21.77      3.17 o 
  -2  10   4        1.63        4.64      4.34 o 
  -1  10   4       30.78       37.42      7.62 o 
   0  10   4       89.76       95.64      5.22 o 
   1  10   4        0.47        1.73      1.77 o 
   2  10   4       54.75       63.73      8.22 o 
   3  10   4       29.84       19.46      5.39 o 
  -6  11   4        9.22       14.45      2.75 o 
  -5  11   4       14.41       16.15      4.43 o 
  -4  11   4        3.10        4.05      3.58 o 
  -3  11   4        4.84        6.10      2.06 o 
  -2  11   4       28.83       32.68      3.90 o 
  -1  11   4       49.14       55.71      4.85 o 
   0  11   4       96.71       96.58      5.43 o 
   1  11   4        4.69        5.26      4.12 o 
   2  11   4        0.85       12.49      4.88 o 
  -5  12   4       38.58       39.67      4.47 o 
  -4  12   4       15.40       13.12      6.66 o 
  -3  12   4       71.54       91.08      5.84 o 
  -2  12   4        0.47        6.96      2.65 o 
  -1  12   4        2.19        6.98      4.11 o 
   0 -15   5        0.63        5.56      2.82 o 
   1 -15   5       18.62       16.83      4.32 o 
   2 -15   5       18.96       21.66      4.72 o 
   3 -15   5        0.49        2.69      2.70 o 
   4 -15   5        4.04        2.55      1.85 o 
  -2 -14   5      109.65      153.03      9.35 o 
  -1 -14   5       13.03       13.11      3.58 o 
   0 -14   5       32.73       34.18      5.53 o 
   1 -14   5       39.67       46.80      6.31 o 
   2 -14   5       25.54       21.67      4.54 o 
   3 -14   5       43.84       33.09      3.73 o 
   4 -14   5        0.09        1.05      1.43 o 
   5 -14   5        7.84       12.44      2.30 o 
   6 -14   5       22.71       22.87      3.00 o 
  -2 -13   5      178.70      210.75     10.78 o 
  -1 -13   5        3.24        3.89      2.63 o 
   0 -13   5        6.26        5.67      2.61 o 
   1 -13   5       17.48       18.27      4.11 o 
   2 -13   5      175.11      157.70     10.16 o 
   3 -13   5       25.40       22.80      3.06 o 
   4 -13   5       95.78       94.87      5.10 o 
   5 -13   5       13.83       16.19      3.67 o 
   6 -13   5        0.54        0.36      1.93 o 
   7 -13   5       15.98       16.55      2.69 o 
  -5 -12   5      206.46      247.17     14.11 o 
  -4 -12   5       54.76       78.08      9.17 o 
  -3 -12   5        0.02        5.23      5.13 o 
  -2 -12   5       31.52       39.99      5.19 o 
  -1 -12   5       66.01       64.97      4.49 o 
   0 -12   5        0.48        1.74      2.60 o 
   1 -12   5        0.65        1.21      1.90 o 
   2 -12   5      160.23      145.71      5.56 o 
   3 -12   5        6.00        5.80      1.76 o 
   4 -12   5      136.86      151.40      6.06 o 
   5 -12   5       16.58       17.17      2.34 o 
   6 -12   5       30.62       29.57      3.04 o 
   7 -12   5        5.24        4.77      1.85 o 
   8 -12   5        0.32       -1.46      1.75 o 
  -6 -11   5      165.70      188.85     13.15 o 
  -5 -11   5       22.93       21.64      6.32 o 
  -4 -11   5        5.41        1.10      4.10 o 
  -3 -11   5       10.68       11.36      2.80 o 
  -2 -11   5       45.49       56.22      9.97 o 
  -1 -11   5        2.27        2.64      1.71 o 
   0 -11   5      259.10      206.51      6.74 o 
   1 -11   5        1.78        4.04      1.24 o 
   2 -11   5        0.04        0.92      1.11 o 
   3 -11   5       67.65       59.29      3.09 o 
   4 -11   5        0.01       -0.40      1.07 o 
   5 -11   5       56.54       53.76      3.68 o 
   6 -11   5       34.12       28.59      4.28 o 
   7 -11   5       73.31       76.53      4.14 o 
   8 -11   5        0.00       -1.36      1.60 o 
  -6 -10   5        1.12       -3.40      4.57 o 
  -5 -10   5       10.59        8.27      3.24 o 
  -4 -10   5       11.93        5.05      3.39 o 
  -3 -10   5       41.67       36.34      3.05 o 
  -2 -10   5      675.43      637.06     17.75 o 
  -1 -10   5        5.78        2.71      1.84 o 
   0 -10   5      326.11      315.32      8.15 o 
   1 -10   5        4.92        4.79      1.23 o 
   2 -10   5        8.55        6.96      1.69 o 
   3 -10   5       21.06       17.93      2.05 o 
   4 -10   5      199.81      200.31      4.59 o 
   5 -10   5        3.52        4.52      1.35 o 
   6 -10   5      637.14      623.93      9.05 o 
   7 -10   5       20.98       14.23      2.30 o 
   8 -10   5        0.11       -0.71      1.50 o 
   9 -10   5       28.48       39.26      3.87 o 
  -7  -9   5       22.65       26.84      4.78 o 
  -6  -9   5       28.65       33.48      4.64 o 
  -5  -9   5       35.01       39.09      4.37 o 
  -4  -9   5      159.31      167.32      5.08 o 
  -3  -9   5      440.82      393.21      7.46 o 
  -2  -9   5        2.81        0.52      1.22 o 
  -1  -9   5        7.89       14.49      1.85 o 
   0  -9   5        2.64        2.99      1.02 o 
   1  -9   5      105.28       99.72      5.19 o 
   2  -9   5       78.71       80.39      2.73 o 
   3  -9   5      306.02      309.38      5.33 o 
   4  -9   5      252.13      265.97      5.08 o 
   5  -9   5       31.37       29.13      2.29 o 
   6  -9   5        0.28        0.35      1.05 o 
   7  -9   5        4.09        3.10      2.06 o 
   8  -9   5        9.92       17.83      3.22 o 
   9  -9   5       95.44      113.68      5.25 o 
  -8  -8   5        0.18       -5.83      8.19 o 
  -7  -8   5        5.64       -2.99      3.71 o 
  -6  -8   5        0.09       -1.70      2.35 o 
  -5  -8   5        8.68        7.23      2.78 o 
  -4  -8   5       60.15       48.74      3.04 o 
  -3  -8   5       29.75       26.86      2.44 o 
  -2  -8   5       18.57       24.80      2.21 o 
  -1  -8   5      262.28      263.31      3.59 o 
   0  -8   5      289.30      302.89      3.84 o 
   1  -8   5       25.49       28.95      1.79 o 
   2  -8   5       28.65       25.19      1.76 o 
   3  -8   5      240.80      240.23      4.50 o 
   4  -8   5      168.25      164.35      3.94 o 
   5  -8   5     1269.64     1231.74     14.84 o 
   6  -8   5       80.11       73.73      3.06 o 
   7  -8   5       10.48        6.11      1.59 o 
   8  -8   5       62.38       60.95      4.89 o 
   9  -8   5        5.70        8.02      2.51 o 
  -8  -7   5        9.25        8.97      3.65 o 
  -7  -7   5      214.11      219.77      8.72 o 
  -6  -7   5        9.16        6.75      2.90 o 
  -5  -7   5       24.62       11.49     11.48 o 
  -4  -7   5       35.57       41.71      2.91 o 
  -3  -7   5      308.92      304.86      5.93 o 
  -2  -7   5       10.12       14.48      1.68 o 
  -1  -7   5        3.40        2.80      0.67 o 
   0  -7   5      650.90      654.52      6.03 o 
   1  -7   5       21.49       21.97      1.23 o 
   2  -7   5      192.06      218.45      3.06 o 
   3  -7   5       23.66       22.70      1.70 o 
   4  -7   5        6.38        5.05      1.21 o 
   5  -7   5     1274.34     1218.32     13.11 o 
   6  -7   5      149.47      155.46      5.13 o 
   7  -7   5      451.20      454.69      7.52 o 
   8  -7   5     1607.42     1560.20     16.81 o 
   9  -7   5       11.96       15.42      2.44 o 
  10  -7   5       50.21       66.30     11.95 o 
  -9  -6   5       56.49       53.42      5.70 o 
  -8  -6   5        7.09        9.95      3.54 o 
  -7  -6   5       65.32       72.46      5.95 o 
  -6  -6   5       23.40       29.52      4.01 o 
  -5  -6   5      251.94      263.24      8.54 o 
  -4  -6   5       15.55       15.76      2.16 o 
  -3  -6   5      546.35      542.49      9.04 o 
  -2  -6   5      191.03      165.69      3.79 o 
  -1  -6   5       75.09       76.81      1.68 o 
   0  -6   5       38.96       54.03      1.51 o 
   1  -6   5      697.48      742.25      6.50 o 
   2  -6   5        2.45        5.23      0.75 o 
   3  -6   5      169.54      166.03      2.84 o 
   4  -6   5        0.79        1.33      0.69 o 
   5  -6   5      149.69      144.58      3.10 o 
   6  -6   5      744.98      702.97      7.85 o 
   7  -6   5      141.24      145.21      4.20 o 
   8  -6   5       22.38       22.76      2.62 o 
   9  -6   5       67.13       64.48      4.85 o 
  10  -6   5        0.97        3.53      4.59 o 
  -9  -5   5      119.71      128.02      7.35 o 
  -8  -5   5       36.92       46.81      5.25 o 
  -7  -5   5        8.61        2.37      2.86 o 
  -6  -5   5       30.57       25.98      3.50 o 
  -5  -5   5      522.02      502.36     10.96 o 
  -4  -5   5        3.62        4.75      1.47 o 
  -3  -5   5        1.92        2.68      1.07 o 
  -2  -5   5      278.15      288.05      6.19 o 
  -1  -5   5       21.76       25.07      2.51 o 
   0  -5   5        2.08        1.89      0.59 o 
   1  -5   5     1705.59     1782.76     12.73 o 
   2  -5   5       20.76       25.09      1.28 o 
   3  -5   5       56.83       59.78      1.79 o 
   4  -5   5        0.07       -0.65      0.65 o 
   5  -5   5      342.17      320.99      5.47 o 
   6  -5   5       47.74       50.09      2.27 o 
   7  -5   5       89.40       85.96      3.24 o 
   8  -5   5       25.96       27.24      2.43 o 
   9  -5   5        0.27       -1.58      1.58 o 
  10  -5   5      212.74      235.87      7.34 o 
  -9  -4   5        1.17        1.98      3.04 o 
  -8  -4   5      173.31      161.10      8.49 o 
  -7  -4   5      576.52      612.65     13.62 o 
  -6  -4   5      432.54      400.37      9.96 o 
  -5  -4   5     1439.94     1377.80     58.52 o 
  -4  -4   5      202.54      195.05      4.12 o 
  -3  -4   5      177.27      165.97      3.76 o 
  -2  -4   5      612.40      641.91      9.55 o 
  -1  -4   5       53.16       64.67      1.65 o 
   0  -4   5       19.83       14.75      1.13 o 
   1  -4   5      545.69      554.87      9.87 o 
   2  -4   5        0.52        3.98      0.66 o 
   3  -4   5      183.47      172.23      2.67 o 
   4  -4   5       17.85       19.93      1.40 o 
   5  -4   5      133.54      119.36      3.30 o 
   6  -4   5       25.94       29.03      2.20 o 
   7  -4   5        4.56        3.95      1.29 o 
   8  -4   5        0.00        1.52      1.31 o 
   9  -4   5       16.96       22.81      2.28 o 
  10  -4   5        0.01       -2.60      2.60 o 
 -10  -3   5       31.44       47.09      6.88 o 
  -9  -3   5       24.76       28.91      4.48 o 
  -8  -3   5      354.16      350.58     11.21 o 
  -7  -3   5     3098.33     3102.34     85.07 o 
  -6  -3   5      476.87      462.07     16.50 o 
  -5  -3   5      183.28      165.08      8.75 o 
  -4  -3   5      228.68      232.78      9.61 o 
  -3  -3   5      757.57      887.62      9.28 o 
  -2  -3   5       18.50       12.69      0.78 o 
  -1  -3   5       17.03       23.60      0.96 o 
   0  -3   5      292.07      272.53      3.44 o 
   1  -3   5       60.34       73.93      2.03 o 
   2  -3   5      360.34      389.72      4.85 o 
   3  -3   5      114.39      119.65      2.76 o 
   4  -3   5      208.23      198.94      5.03 o 
   5  -3   5        0.36       -1.13      1.13 o 
   6  -3   5      689.91      643.16      7.69 o 
   7  -3   5        3.26        3.92      1.31 o 
   8  -3   5       11.82       12.48      1.79 o 
   9  -3   5       11.38       12.66      1.97 o 
  10  -3   5       18.95       23.81      3.30 o 
 -10  -2   5       45.84       51.02      8.28 o 
  -9  -2   5      161.00      171.84     18.78 o 
  -8  -2   5      325.07      330.64      9.89 o 
  -7  -2   5      438.75      450.42     11.16 o 
  -6  -2   5      245.03      236.20      7.35 o 
  -5  -2   5      401.37      408.10      6.18 o 
  -4  -2   5      872.69      920.70      8.19 o 
  -3  -2   5       79.88       95.55      2.42 o 
  -2  -2   5      278.57      306.20      5.26 o 
  -1  -2   5       71.67       85.24      1.70 o 
   0  -2   5        0.00       -0.63      0.63 o 
   1  -2   5     1035.33     1123.60      9.78 o 
   2  -2   5       73.39       59.52      1.93 o 
   3  -2   5      330.78      292.88      4.43 o 
   4  -2   5      226.98      225.82      3.81 o 
   5  -2   5      154.13      163.85      3.55 o 
   6  -2   5      690.50      647.58      7.80 o 
   7  -2   5        5.30        6.07      1.41 o 
   8  -2   5        4.60        3.88      1.49 o 
   9  -2   5       10.76        8.93      2.42 o 
  10  -2   5       81.77       87.87      6.57 o 
 -10  -1   5      137.51      147.32      8.44 o 
  -9  -1   5       31.98       29.20      4.44 o 
  -8  -1   5       58.97       68.63      5.41 o 
  -7  -1   5      200.72      215.09      8.12 o 
  -6  -1   5      160.79      153.75      5.98 o 
  -5  -1   5       57.13       56.21      2.66 o 
  -4  -1   5      279.73      313.99      3.83 o 
  -3  -1   5     3698.52     4046.77     34.29 o 
  -2  -1   5      178.19      207.56      3.62 o 
  -1  -1   5      159.31      159.49      2.47 o 
   0  -1   5      714.47      704.97     11.55 o 
   1  -1   5      243.03      271.31      3.81 o 
   2  -1   5      717.22      739.98      9.42 o 
   3  -1   5      305.35      322.11      4.33 o 
   4  -1   5      493.46      499.56      6.63 o 
   5  -1   5       47.36       51.73      2.31 o 
   6  -1   5       89.11       86.74      2.96 o 
   7  -1   5      311.47      309.21      5.54 o 
   8  -1   5       41.13       43.14      3.51 o 
   9  -1   5       13.73       11.24      2.53 o 
 -10   0   5       22.01       26.51      6.56 o 
  -9   0   5       44.21       58.08      5.46 o 
  -8   0   5       49.21       56.01      5.38 o 
  -7   0   5       11.58       19.93      3.11 o 
  -6   0   5      204.21      225.57      4.90 o 
  -5   0   5       94.66      114.48      3.21 o 
  -4   0   5       91.53      100.58      2.76 o 
  -3   0   5      603.40      611.79      5.94 o 
  -2   0   5       13.82       22.72      1.13 o 
  -1   0   5      355.97      381.36      4.78 o 
   0   0   5       13.34       13.67      1.11 o 
   1   0   5      479.85      521.86      9.80 o 
   2   0   5      110.79      109.09      3.31 o 
   3   0   5     3359.70     3498.62     33.52 o 
   4   0   5        0.20       -0.51      0.82 o 
   5   0   5       56.69       54.94      2.41 o 
   6   0   5       48.64       44.20      2.69 o 
   7   0   5      302.16      291.52      6.08 o 
   8   0   5       59.82       61.92      4.19 o 
   9   0   5        3.77        9.40      2.19 o 
 -10   1   5       15.05       14.43      3.72 o 
  -9   1   5       22.69       22.05      3.80 o 
  -8   1   5       64.46       69.78      4.98 o 
  -7   1   5       26.76       20.24      2.12 o 
  -6   1   5      917.08      950.04     11.63 o 
  -5   1   5      323.10      340.75      4.70 o 
  -4   1   5        2.41        1.69      0.62 o 
  -3   1   5       46.55       48.99      1.54 o 
  -2   1   5     1867.01     1843.44     14.54 o 
  -1   1   5      722.64      806.64      7.57 o 
   0   1   5      779.63      872.62      8.27 o 
   1   1   5     2008.30     2212.10     17.80 o 
   2   1   5        0.26        1.05      0.67 o 
   3   1   5      100.48      110.98      2.74 o 
   4   1   5       69.48       65.57      2.49 o 
   5   1   5        3.33        3.31      1.13 o 
   6   1   5      126.39      120.21      3.95 o 
   7   1   5       24.47       20.30      2.05 o 
   8   1   5      150.48      143.55      5.61 o 
   9   1   5      224.38      218.84      7.48 o 
 -10   2   5       25.14       29.28      6.34 o 
  -9   2   5       59.34       71.88      8.08 o 
  -8   2   5        9.34       15.31      3.00 o 
  -7   2   5        1.18       -0.02      1.04 o 
  -6   2   5       11.48        9.42      1.19 o 
  -5   2   5       79.58       72.93      2.21 o 
  -4   2   5      104.49       99.92      2.84 o 
  -3   2   5      114.07      124.63      2.45 o 
  -2   2   5      228.39      247.25      3.44 o 
  -1   2   5        0.10        1.24      0.76 o 
   0   2   5      525.55      612.57      6.63 o 
   1   2   5       35.39       44.24      1.71 o 
   2   2   5      396.24      419.97      5.17 o 
   3   2   5       30.04       25.06      1.71 o 
   4   2   5       40.73       39.14      2.19 o 
   5   2   5      259.14      247.52      4.63 o 
   6   2   5      162.18      153.14      3.95 o 
   7   2   5     2468.15     2326.07     23.43 o 
   8   2   5       25.99       30.67      3.04 o 
 -10   3   5      125.59      151.07     10.42 o 
  -9   3   5        0.00        2.56      3.55 o 
  -8   3   5        3.52        3.14      1.64 o 
  -7   3   5      141.82      142.61      5.29 o 
  -6   3   5      210.44      218.18      4.77 o 
  -5   3   5      332.48      319.68      5.59 o 
  -4   3   5        2.33        2.47      0.80 o 
  -3   3   5      216.32      205.35      3.07 o 
  -2   3   5      226.05      270.58      4.63 o 
  -1   3   5      702.93      677.85      7.01 o 
   0   3   5       15.00       26.24      1.52 o 
   1   3   5        0.59        0.42      0.71 o 
   2   3   5      161.89      160.15      3.24 o 
   3   3   5      628.54      605.20      7.05 o 
   4   3   5      758.32      723.26      9.57 o 
   5   3   5     2060.91     1970.86     16.96 o 
   6   3   5       10.14       12.58      2.00 o 
   7   3   5      138.09      131.45      4.81 o 
   8   3   5        0.00        1.97      1.66 o 
  -9   4   5        0.00        1.61      1.84 o 
  -8   4   5      144.63      160.09      6.07 o 
  -7   4   5        3.83        5.53      1.92 o 
  -6   4   5      253.35      253.52      6.80 o 
  -5   4   5      207.01      203.82      4.58 o 
  -4   4   5        5.81        6.40      1.15 o 
  -3   4   5       82.14       85.40      2.94 o 
  -2   4   5      724.28      692.25      8.99 o 
  -1   4   5      203.00      209.27      5.45 o 
   0   4   5      598.38      614.59      7.11 o 
   1   4   5       93.88       95.45      2.47 o 
   2   4   5        0.56       -0.45      0.87 o 
   3   4   5      317.16      304.50      5.20 o 
   4   4   5      117.87      117.15      3.27 o 
   5   4   5        3.32        3.97      1.26 o 
   6   4   5       19.92       19.17      2.34 o 
   7   4   5        5.65        7.85      1.96 o 
  -9   5   5       13.10        5.85      2.92 o 
  -8   5   5       40.08       32.82      4.88 o 
  -7   5   5       88.77       92.76      4.67 o 
  -6   5   5      217.53      219.19      5.17 o 
  -5   5   5      282.29      281.37      5.95 o 
  -4   5   5      172.09      163.18      4.39 o 
  -3   5   5       22.55       20.83      2.28 o 
  -2   5   5       57.82       60.40      2.86 o 
  -1   5   5       13.45       23.53      2.18 o 
   0   5   5       37.04       40.49      4.42 o 
   1   5   5        0.46        1.54      0.81 o 
   2   5   5       49.23       49.27      2.18 o 
   3   5   5      261.50      253.80      4.55 o 
   4   5   5        1.26        1.60      1.07 o 
   5   5   5        3.09        2.84      1.35 o 
   6   5   5       50.69       50.73      3.59 o 
   7   5   5      131.95      137.83      5.12 o 
 -10   6   5       76.99       99.10      7.90 o 
  -9   6   5      249.15      263.75     12.02 o 
  -7   6   5        8.05        6.94      2.69 o 
  -6   6   5        0.37        0.67      1.63 o 
  -5   6   5      241.54      234.81      6.70 o 
  -4   6   5        3.25        4.85      1.28 o 
  -3   6   5        1.19        3.86      2.02 o 
  -2   6   5        1.68        0.24      1.12 o 
  -1   6   5       61.12       66.82      3.61 o 
   0   6   5       39.67       40.04      2.86 o 
   1   6   5       21.81       21.08      2.32 o 
   2   6   5       75.14       67.16      3.37 o 
   3   6   5        0.23        0.27      0.94 o 
   4   6   5       57.55       61.63      3.27 o 
   5   6   5       56.59       59.86      4.29 o 
   6   6   5        0.27        4.11      1.86 o 
  -9   7   5       25.89       31.28      5.42 o 
  -8   7   5       76.34       68.26      7.51 o 
  -7   7   5        1.41        2.81      1.53 o 
  -6   7   5        0.41        0.51      1.29 o 
  -5   7   5       27.57       25.62      2.92 o 
  -4   7   5        2.99        3.82      1.55 o 
  -3   7   5        0.11        2.22      1.45 o 
  -2   7   5        0.01        3.46      1.33 o 
  -1   7   5       61.75       68.71      3.31 o 
   0   7   5      187.07      178.07      7.26 o 
   1   7   5      160.29      153.29      4.82 o 
   2   7   5       49.74       55.82      3.37 o 
   3   7   5       45.24       49.85      3.51 o 
   4   7   5        3.12        5.52      2.59 o 
   5   7   5        1.35        5.69      2.61 o 
  -9   8   5       59.19       63.57      7.58 o 
  -8   8   5        0.06       -1.45      2.41 o 
  -7   8   5        8.09        6.90      2.06 o 
  -6   8   5       13.59        7.66      2.17 o 
  -5   8   5      215.07      200.19      6.88 o 
  -4   8   5      144.37      118.84      5.25 o 
  -3   8   5       40.93       39.88      3.70 o 
  -2   8   5        3.12        3.75      1.74 o 
  -1   8   5        0.02        1.15      1.51 o 
   0   8   5       88.12       88.14      3.85 o 
   1   8   5       90.74       95.49      6.00 o 
   2   8   5        3.42        5.09      2.47 o 
   3   8   5       12.16       14.42      3.17 o 
   4   8   5        7.04        7.17      2.82 o 
   5   8   5        4.97        6.37      2.94 o 
  -8   9   5       59.64       69.13      8.01 o 
  -7   9   5       54.26       55.24      4.74 o 
  -6   9   5       82.40       73.71      4.82 o 
  -5   9   5      188.02      179.92      8.19 o 
  -4   9   5        0.12        2.17      1.45 o 
  -3   9   5       49.38       46.05      4.07 o 
  -2   9   5        2.91        2.53      1.73 o 
  -1   9   5       20.01       22.78      4.57 o 
   0   9   5        0.07        2.13      1.65 o 
   1   9   5       11.81       11.33      2.45 o 
   2   9   5      277.38      293.40      9.47 o 
   3   9   5        0.66        2.26      2.44 o 
   4   9   5       10.49        9.73      4.54 o 
  -7  10   5        1.78        2.17      1.82 o 
  -6  10   5      160.10      159.66      6.84 o 
  -5  10   5       18.83       19.38      3.05 o 
  -4  10   5       22.73       30.03      7.41 o 
  -3  10   5        0.94        1.23      3.85 o 
  -2  10   5        6.73        7.50      2.16 o 
  -1  10   5       69.04       77.05      4.79 o 
   0  10   5      268.43      312.58     17.65 o 
   1  10   5        0.79        5.49      2.08 o 
   2  10   5        0.16        8.38      4.34 o 
  -6  11   5       11.45        8.12      3.08 o 
  -5  11   5       10.65       13.74      2.66 o 
  -4  11   5       59.30       61.63      5.30 o 
  -3  11   5       45.59       44.53      5.21 o 
  -2  11   5      267.40      316.24     12.84 o 
  -1  11   5        5.04        6.24      6.23 o 
   0  11   5        0.09        3.90      3.22 o 
   0 -15   6       17.75       34.97      5.49 o 
   1 -15   6        4.50        6.96      2.92 o 
   2 -15   6        3.38        7.08      3.07 o 
   3 -15   6       39.62       38.50      6.24 o 
   4 -15   6        3.78        4.78      1.94 o 
  -1 -14   6        6.11       13.06      3.24 o 
   0 -14   6       28.60       35.39      5.23 o 
   1 -14   6       17.14       15.39      3.66 o 
   2 -14   6      337.54      333.40     13.93 o 
   3 -14   6       57.85       57.57      3.82 o 
   4 -14   6      170.31      172.71      5.69 o 
   5 -14   6        0.04       -0.40      1.48 o 
   6 -14   6       20.16       17.42      2.71 o 
  -4 -13   6       37.17       39.91      7.74 o 
  -3 -13   6        0.01       -2.69      4.40 o 
  -2 -13   6        8.78       17.51      3.17 o 
  -1 -13   6        0.86        3.32      2.68 o 
   0 -13   6       34.98       21.02      4.01 o 
   1 -13   6        1.98        7.00      2.54 o 
   2 -13   6       63.88       58.69      3.37 o 
   3 -13   6        9.89        9.02      1.90 o 
   4 -13   6       69.81       64.37      4.01 o 
   5 -13   6        2.53        4.02      1.75 o 
   6 -13   6        2.77        1.77      1.78 o 
   7 -13   6        7.68        6.26      2.21 o 
  -5 -12   6       49.08       65.80      9.01 o 
  -4 -12   6        0.02       -0.45      4.43 o 
  -3 -12   6        8.96       21.81      5.76 o 
  -2 -12   6       98.67       97.38      5.21 o 
  -1 -12   6        1.08        4.13      1.92 o 
   0 -12   6      222.48      208.25      7.13 o 
   1 -12   6        3.37        4.98      1.99 o 
   2 -12   6       10.07        8.09      1.87 o 
   3 -12   6       86.29       80.58      3.57 o 
   4 -12   6        0.02        0.42      1.45 o 
   5 -12   6       45.17       48.26      3.57 o 
   6 -12   6       85.51       81.77      4.32 o 
   7 -12   6       27.25       23.60      4.04 o 
   8 -12   6      272.44      269.96      7.80 o 
  -6 -11   6        4.60        7.56      5.71 o 
  -5 -11   6       36.45       43.04      7.32 o 
  -4 -11   6        3.37        1.40      4.23 o 
  -3 -11   6        1.25        4.74      4.08 o 
  -2 -11   6       24.25       32.91      3.51 o 
  -1 -11   6       38.75       28.13      3.28 o 
   0 -11   6       42.14       50.56      4.07 o 
   1 -11   6        4.66        6.10      1.20 o 
   2 -11   6       10.39       10.01      1.54 o 
   3 -11   6        0.30        0.94      1.15 o 
   4 -11   6       25.71       24.59      2.18 o 
   5 -11   6       33.36       33.85      2.63 o 
   6 -11   6      176.59      169.79      5.54 o 
   7 -11   6        0.05        1.15      1.59 o 
   8 -11   6        9.88        5.03      2.09 o 
  -6 -10   6       23.88       22.85      4.34 o 
  -5 -10   6       51.67       58.97      5.42 o 
  -4 -10   6        3.24        4.88      2.53 o 
  -3 -10   6       83.71       80.10      3.77 o 
  -2 -10   6      140.29      129.46      5.38 o 
  -1 -10   6      100.99      102.12      5.53 o 
   0 -10   6        2.43        1.47      0.98 o 
   1 -10   6       22.96       25.42      1.86 o 
   2 -10   6        5.93        5.69      1.43 o 
   3 -10   6       86.76       81.71      2.99 o 
   4 -10   6      244.83      247.40      5.14 o 
   5 -10   6      120.59      119.66      3.83 o 
   6 -10   6        3.27        5.41      1.58 o 
   7 -10   6       11.72       13.19      2.32 o 
   8 -10   6       38.95       38.80      4.71 o 
   9 -10   6      173.14      182.73      8.22 o 
  -7  -9   6        0.01       -2.78      2.78 o 
  -6  -9   6        3.45        1.14      2.74 o 
  -5  -9   6       36.08       43.03      4.67 o 
  -4  -9   6        8.24        4.40      2.50 o 
  -3  -9   6      233.77      225.10      5.39 o 
  -2  -9   6       16.13       20.38      2.09 o 
  -1  -9   6       43.97       40.47      2.92 o 
   0  -9   6      150.30      145.31      3.27 o 
   1  -9   6       53.77       58.43      2.36 o 
   2  -9   6        0.36        0.48      0.85 o 
   3  -9   6      101.44      107.20      3.28 o 
   4  -9   6       25.21       25.31      2.06 o 
   5  -9   6       59.64       61.02      3.82 o 
   6  -9   6       44.05       40.69      2.70 o 
   7  -9   6        1.08        0.89      1.12 o 
   8  -9   6       59.49       56.75      5.97 o 
   9  -9   6       87.65       86.43      9.01 o 
  -8  -8   6       49.98       53.13      5.99 o 
  -7  -8   6      472.76      497.68     18.62 o 
  -6  -8   6       22.34       26.52      5.64 o 
  -5  -8   6        9.25        8.76      3.43 o 
  -4  -8   6       97.16       91.70      7.77 o 
  -3  -8   6        9.03        8.85      1.65 o 
  -2  -8   6      146.05      147.07      4.08 o 
  -1  -8   6      271.48      251.51      3.47 o 
   0  -8   6      219.54      227.72      3.38 o 
   1  -8   6        0.40       -0.40      0.65 o 
   2  -8   6       14.65       14.98      1.47 o 
   3  -8   6      170.38      164.27      6.03 o 
   4  -8   6       51.91       54.72      3.16 o 
   5  -8   6      214.27      209.23      5.36 o 
   6  -8   6       33.52       32.34      2.42 o 
   7  -8   6       19.35       19.20      2.52 o 
   8  -8   6        0.90        3.29      3.67 o 
   9  -8   6      206.51      220.80      6.93 o 
  -8  -7   6       27.31       30.64      4.70 o 
  -7  -7   6        8.15        7.91      3.30 o 
  -6  -7   6       89.62       97.14      5.76 o 
  -5  -7   6       38.02       39.16      4.07 o 
  -4  -7   6       35.83       23.66     13.71 o 
  -3  -7   6      108.40      123.05      3.68 o 
  -2  -7   6        0.09        0.77      1.01 o 
  -1  -7   6      888.28      852.29      8.34 o 
   0  -7   6       37.33       46.87      1.61 o 
   1  -7   6       15.98       11.56      1.02 o 
   2  -7   6        8.34        8.50      1.00 o 
   3  -7   6       62.27       59.41      2.02 o 
   4  -7   6       57.41       56.15      2.45 o 
   5  -7   6       11.73       12.01      1.60 o 
   6  -7   6        0.38        0.23      0.93 o 
   7  -7   6        0.82        2.83      1.38 o 
   8  -7   6       15.88       15.09      3.33 o 
   9  -7   6       86.29      100.52      5.00 o 
  -9  -6   6       27.06       31.33      4.73 o 
  -8  -6   6       23.48       24.71      4.90 o 
  -7  -6   6        7.88        6.40      2.81 o 
  -6  -6   6      120.21      115.29      5.91 o 
  -5  -6   6      815.31      757.06     14.29 o 
  -4  -6   6      477.82      440.57      9.95 o 
  -3  -6   6     2427.03     2273.58     21.98 o 
  -2  -6   6       31.43       36.49      1.67 o 
  -1  -6   6      693.37      709.30      7.13 o 
   0  -6   6       29.69       28.50      1.46 o 
   1  -6   6       48.09       65.04      1.80 o 
   2  -6   6        0.00        0.33      0.63 o 
   3  -6   6       87.74       91.13      2.35 o 
   4  -6   6       68.02       71.92      2.79 o 
   5  -6   6      145.33      129.70      2.86 o 
   6  -6   6       19.75       18.32      1.64 o 
   7  -6   6       11.85       13.57      3.25 o 
   8  -6   6      143.36      144.31      6.61 o 
   9  -6   6        2.71        3.80      3.42 o 
  -9  -5   6        0.30        3.03      3.20 o 
  -8  -5   6      109.18      116.27     13.88 o 
  -7  -5   6      312.14      286.92     13.40 o 
  -6  -5   6       81.19       74.12      5.73 o 
  -5  -5   6     3300.74     3130.15     38.57 o 
  -4  -5   6        0.41        2.62      2.16 o 
  -3  -5   6        0.08        1.53      0.85 o 
  -2  -5   6      415.89      460.64      5.01 o 
  -1  -5   6       54.65       56.18      2.10 o 
   0  -5   6      268.17      275.99      3.79 o 
   1  -5   6       91.45       97.49      2.58 o 
   2  -5   6        2.27        1.43      0.80 o 
   3  -5   6      311.65      311.10      4.22 o 
   4  -5   6        0.76        1.12      1.04 o 
   5  -5   6      842.16      813.94      9.53 o 
   6  -5   6       53.09       49.64      2.69 o 
   7  -5   6       23.71       21.94      2.69 o 
   8  -5   6       10.62       14.87      1.98 o 
   9  -5   6        2.38        4.05      3.78 o 
  10  -5   6       31.63       44.37      4.08 o 
  -9  -4   6       26.70       25.83      4.66 o 
  -8  -4   6       27.85       28.82      6.32 o 
  -7  -4   6       25.50       23.22      3.71 o 
  -6  -4   6     1440.02     1361.02     21.20 o 
  -5  -4   6       62.49       41.01     13.58 o 
  -4  -4   6      137.19      158.23     12.23 o 
  -3  -4   6      496.88      554.93      6.74 o 
  -2  -4   6        0.25        2.61      0.56 o 
  -1  -4   6      985.75     1024.73      8.92 o 
   0  -4   6        1.39        2.31      0.71 o 
   1  -4   6     1924.17     2127.23     16.94 o 
   2  -4   6      278.92      281.99      4.79 o 
   3  -4   6      227.49      218.00      5.30 o 
   4  -4   6        0.00        0.93      1.24 o 
   5  -4   6      556.36      520.97      8.53 o 
   6  -4   6      711.94      682.82      8.98 o 
   7  -4   6       44.22       52.87      3.46 o 
   8  -4   6        0.22        2.39      2.18 o 
   9  -4   6       11.80       12.78      2.07 o 
 -10  -3   6       17.77        9.75      4.05 o 
  -9  -3   6       35.75       37.71      4.86 o 
  -8  -3   6      245.67      238.38      8.60 o 
  -7  -3   6       11.81        4.73      2.67 o 
  -6  -3   6      325.47      309.64      8.65 o 
  -5  -3   6      206.69      216.27      6.69 o 
  -4  -3   6      184.95      186.30      7.26 o 
  -3  -3   6      122.29      128.30      2.92 o 
  -2  -3   6       43.29       31.91      1.81 o 
  -1  -3   6     4892.36     5450.58     38.61 o 
   0  -3   6        0.05        0.54      0.75 o 
   1  -3   6     1978.77     2128.60     16.97 o 
   2  -3   6       27.96       29.63      1.68 o 
   3  -3   6        1.29       -0.94      0.94 o 
   4  -3   6       33.45       38.31      2.21 o 
   5  -3   6        9.49        8.46      1.64 o 
   6  -3   6      177.10      168.99      3.91 o 
   7  -3   6        1.43        3.40      1.35 o 
   8  -3   6        0.33        1.61      1.72 o 
   9  -3   6        3.46        0.87      2.24 o 
 -10  -2   6       47.76       57.12      5.99 o 
  -9  -2   6      250.06      289.43     10.06 o 
  -8  -2   6       31.68       35.05      7.69 o 
  -7  -2   6       11.30       16.27      3.20 o 
  -6  -2   6      188.01      189.15      6.73 o 
  -5  -2   6        3.03        0.99      2.02 o 
  -4  -2   6       16.28       13.53      1.64 o 
  -3  -2   6      209.36      248.36      4.30 o 
  -2  -2   6       12.75       12.50      1.58 o 
  -1  -2   6      232.37      234.00      4.19 o 
   0  -2   6     1034.59     1033.83      9.27 o 
   1  -2   6      552.72      582.55      6.39 o 
   2  -2   6       49.34       51.01      2.03 o 
   3  -2   6      408.15      459.60      6.11 o 
   4  -2   6      247.95      220.38      4.34 o 
   5  -2   6     1274.28     1247.64     17.42 o 
   6  -2   6       19.56       23.44      2.00 o 
   7  -2   6       59.76       62.50      2.92 o 
   8  -2   6        6.54        5.34      1.60 o 
   9  -2   6        4.55        5.88      2.08 o 
 -10  -1   6        0.16       -1.45      3.12 o 
  -9  -1   6        1.16        0.72      3.65 o 
  -8  -1   6       24.86       25.38      3.74 o 
  -7  -1   6       31.52       34.70      3.94 o 
  -6  -1   6      111.36      117.04      5.38 o 
  -5  -1   6        8.99        7.51      1.85 o 
  -4  -1   6      121.41      147.95      3.65 o 
  -3  -1   6       13.92       18.74      1.54 o 
  -2  -1   6      104.56       90.66      3.25 o 
  -1  -1   6      295.16      367.14      4.40 o 
   0  -1   6       27.54       28.99      1.73 o 
   1  -1   6       13.37       21.96      1.52 o 
   2  -1   6     1221.44     1280.26     11.83 o 
   3  -1   6      322.63      330.55      5.15 o 
   4  -1   6      150.28      148.69      3.59 o 
   5  -1   6       14.78       15.21      1.67 o 
   6  -1   6      128.77      118.51      3.42 o 
   7  -1   6      148.58      141.33      3.98 o 
   8  -1   6       31.92       30.34      2.55 o 
   9  -1   6       16.50       15.03      2.38 o 
 -10   0   6       30.79       40.01      6.64 o 
  -9   0   6        9.43        5.89      2.87 o 
  -8   0   6        0.20        5.38      2.54 o 
  -7   0   6        0.84        1.51      4.09 o 
  -6   0   6     1035.38     1068.90     13.47 o 
  -5   0   6        0.04       -0.03      0.81 o 
  -4   0   6      110.09      106.73      3.83 o 
  -3   0   6      646.94      750.45      7.13 o 
  -2   0   6      196.45      215.35      3.21 o 
  -1   0   6      705.78      698.14      7.00 o 
   0   0   6        0.39        1.49      0.88 o 
   1   0   6       43.06       44.88      3.46 o 
   2   0   6     1335.62     1444.57     13.16 o 
   3   0   6       55.79       69.82      2.73 o 
   4   0   6        0.02        1.74      1.07 o 
   5   0   6       13.47       12.01      1.58 o 
   6   0   6      692.75      656.30      8.28 o 
   7   0   6      358.89      339.55      6.70 o 
   8   0   6       79.35       74.95      3.98 o 
   9   0   6      394.69      373.70      8.34 o 
 -10   1   6        2.08       -1.06      4.23 o 
  -9   1   6        1.41        0.10      3.55 o 
  -8   1   6       45.31       43.33      4.26 o 
  -7   1   6       16.60       17.20      2.00 o 
  -6   1   6      308.53      309.08      6.01 o 
  -5   1   6       13.35       13.19      1.63 o 
  -4   1   6      299.57      317.89      4.32 o 
  -3   1   6      206.43      191.35      3.14 o 
  -2   1   6        0.07        2.04      0.82 o 
  -1   1   6      203.98      219.67      3.58 o 
   0   1   6       17.69       16.25      1.51 o 
   1   1   6      165.23      172.70      3.46 o 
   2   1   6      620.98      576.69      6.37 o 
   3   1   6      127.26      124.58      3.07 o 
   4   1   6       11.26       10.74      1.51 o 
   5   1   6      223.67      221.88      4.65 o 
   6   1   6       41.98       38.35      2.84 o 
   7   1   6        4.91        3.97      1.46 o 
   8   1   6       57.20       58.49      3.98 o 
 -10   2   6      470.27      572.27     20.03 o 
  -9   2   6        0.65       -3.24      3.24 o 
  -8   2   6       35.64       32.58      5.71 o 
  -7   2   6        4.33        5.70      1.74 o 
  -6   2   6      121.93      133.58      3.95 o 
  -5   2   6      404.94      392.73      5.31 o 
  -4   2   6        8.36       12.89      1.17 o 
  -3   2   6       36.71       47.79      2.09 o 
  -2   2   6       33.00       46.16      1.84 o 
  -1   2   6      174.83      192.89      3.44 o 
   0   2   6       42.39       46.17      2.04 o 
   1   2   6        1.59        2.16      1.01 o 
   2   2   6      235.65      227.39      3.92 o 
   3   2   6      323.56      320.93      4.98 o 
   4   2   6       42.90       44.64      2.44 o 
   5   2   6      142.53      139.39      3.72 o 
   6   2   6      413.50      386.08      6.42 o 
   7   2   6       18.99       18.60      2.57 o 
   8   2   6       69.50       66.62      4.02 o 
 -10   3   6       39.60       50.76      7.73 o 
  -9   3   6       31.62       35.13      6.39 o 
  -8   3   6       56.71       63.68      9.62 o 
  -7   3   6      151.67      159.39      5.76 o 
  -6   3   6      450.53      450.12      9.47 o 
  -5   3   6      287.70      290.30      5.46 o 
  -4   3   6      211.81      204.02      4.41 o 
  -3   3   6       14.39        9.64      1.39 o 
  -2   3   6      123.99      126.25      3.59 o 
  -1   3   6      207.93      198.87      3.56 o 
   0   3   6        0.53       -0.54      0.90 o 
   1   3   6       34.26       27.85      1.98 o 
   2   3   6        5.91        5.37      1.17 o 
   3   3   6       32.27       31.77      2.05 o 
   4   3   6       43.45       35.77      2.26 o 
   5   3   6      203.98      201.58      6.16 o 
   6   3   6        2.30        2.78      1.44 o 
   7   3   6      332.16      316.82      7.39 o 
   8   3   6        4.59        4.65      2.92 o 
  -9   4   6       13.72       15.45      3.81 o 
  -8   4   6        9.71        9.87      2.49 o 
  -7   4   6       32.68       34.46      3.47 o 
  -6   4   6      973.51      979.07     20.61 o 
  -5   4   6       23.03       23.15      2.99 o 
  -4   4   6        0.98        0.67      0.98 o 
  -3   4   6        2.94        3.24      1.23 o 
  -2   4   6      103.72      111.19      3.60 o 
  -1   4   6        6.60        1.76      1.78 o 
   0   4   6       76.18       93.93      3.67 o 
   1   4   6       49.76       37.48      1.89 o 
   2   4   6        9.13        7.73      1.44 o 
   3   4   6       80.29       72.46      4.03 o 
   4   4   6        0.02        0.74      1.07 o 
   5   4   6       52.96       49.21      2.95 o 
   6   4   6       28.15       27.22      2.77 o 
   7   4   6      231.89      225.16      6.40 o 
  -9   5   6      110.66      104.06      7.43 o 
  -8   5   6     1166.91     1257.62     27.97 o 
  -7   5   6      109.01      110.22      7.02 o 
  -6   5   6      113.54      115.05      3.85 o 
  -5   5   6      205.28      212.60      6.28 o 
  -4   5   6        0.71        1.89      1.08 o 
  -3   5   6        1.53        0.00      1.04 o 
  -2   5   6        0.18       -0.89      1.31 o 
  -1   5   6      257.54      232.87      5.45 o 
   0   5   6      181.15      160.48      4.68 o 
   1   5   6        1.78        2.23      1.47 o 
   2   5   6       95.29       89.38      3.28 o 
   3   5   6        2.06        2.40      1.09 o 
   4   5   6        4.79        5.64      1.37 o 
   5   5   6       26.21       24.28      2.51 o 
   6   5   6        2.75        8.21      1.98 o 
  -9   6   6      681.37      690.60     20.51 o 
  -8   6   6       26.39       18.26      4.12 o 
  -7   6   6       11.68       13.05      3.25 o 
  -6   6   6      104.29      109.17      4.74 o 
  -5   6   6       54.99       54.11      3.58 o 
  -4   6   6        1.42        1.33      1.19 o 
  -3   6   6        4.89        4.84      1.79 o 
  -2   6   6      684.67      580.54     12.37 o 
  -1   6   6      183.38      186.64      5.12 o 
   0   6   6       44.07       43.75      3.12 o 
   1   6   6       37.49       34.70      2.90 o 
   2   6   6       26.67       26.87      3.42 o 
   3   6   6       20.49       16.35      2.28 o 
   4   6   6       89.05       94.35      5.61 o 
   5   6   6        4.96        5.88      2.89 o 
   6   6   6        6.29       13.58      3.44 o 
  -9   7   6       21.34       22.02      4.75 o 
  -8   7   6      121.99      132.13      8.77 o 
  -7   7   6       51.45       38.79      5.57 o 
  -6   7   6        1.40        1.46      1.41 o 
  -5   7   6        0.00        2.62      3.01 o 
  -4   7   6      831.93      781.24     14.74 o 
  -3   7   6      138.81      134.83      5.49 o 
  -2   7   6      303.54      282.02      6.33 o 
  -1   7   6       98.81       90.83      3.82 o 
   0   7   6        4.21        4.61      1.88 o 
   1   7   6       72.20       70.17      3.73 o 
   2   7   6        1.34        2.37      1.61 o 
   3   7   6        0.00        2.73      1.65 o 
   4   7   6       48.91       53.59      5.45 o 
   5   7   6        0.07        7.82      4.09 o 
  -8   8   6        0.16        3.11      3.30 o 
  -7   8   6        0.03        0.82      1.89 o 
  -6   8   6       30.52       25.90      4.24 o 
  -5   8   6        1.53        4.33      1.91 o 
  -4   8   6       68.82       64.50      4.34 o 
  -3   8   6       37.93       43.31      3.99 o 
  -2   8   6        0.32        2.80      1.54 o 
  -1   8   6        5.35        3.47      2.32 o 
   0   8   6       26.84       31.72      3.36 o 
   1   8   6      108.38      105.16      7.35 o 
   2   8   6      160.75      164.75      7.21 o 
   3   8   6       73.84       79.76      6.89 o 
   4   8   6       53.45       55.02      5.45 o 
  -7   9   6       71.30       70.70      7.99 o 
  -6   9   6       28.65       34.76      3.83 o 
  -5   9   6       43.21       44.16      4.62 o 
  -4   9   6      100.19       74.85      4.62 o 
  -3   9   6       20.64       26.26      3.35 o 
  -2   9   6       13.04       15.41      4.28 o 
  -1   9   6        1.25        5.31      2.42 o 
   0   9   6       16.14       18.80      4.43 o 
   1   9   6      102.13      112.62      5.75 o 
   2   9   6        7.90       15.72      5.31 o 
   3   9   6        0.11        8.73      3.17 o 
  -6  10   6        0.18        1.38      1.63 o 
  -5  10   6        0.09        2.25      1.71 o 
  -4  10   6       27.17       30.01      3.86 o 
  -3  10   6       18.40       24.15      5.93 o 
  -2  10   6       23.69       19.22      3.12 o 
  -1  10   6       50.51       61.10      5.09 o 
   0  10   6        1.14        7.98      2.44 o 
   1  10   6        1.74        6.68      3.33 o 
  -4  11   6        0.02        3.78      2.16 o 
  -3  11   6        3.73        7.82      5.26 o 
  -2  11   6       23.60       30.77      4.95 o 
  -1  11   6       31.06       35.35      6.22 o 
   0 -15   7      136.47      162.43      9.62 o 
   1 -15   7       60.67       60.95      7.10 o 
   2 -15   7       76.70       97.65      7.92 o 
   3 -15   7        7.21        8.99      3.59 o 
   4 -15   7       90.32       88.02      8.04 o 
  -1 -14   7       29.62       25.66      4.35 o 
   0 -14   7        1.76        9.72      2.84 o 
   1 -14   7        7.43        8.42      2.98 o 
   2 -14   7      177.25      176.21      9.93 o 
   3 -14   7        6.95        4.63      1.83 o 
   4 -14   7       97.87       87.77      4.25 o 
   5 -14   7        2.17        3.05      1.92 o 
   6 -14   7        5.45        6.90      2.67 o 
  -4 -13   7      365.86      441.40     18.67 o 
  -3 -13   7       54.21       52.82      8.05 o 
  -2 -13   7      126.16      135.45      9.95 o 
  -1 -13   7       71.11       73.30      6.87 o 
   0 -13   7       14.74       15.04      2.93 o 
   1 -13   7       56.50       48.18      4.43 o 
   2 -13   7      191.51      188.49      7.01 o 
   3 -13   7        0.44       -0.86      1.32 o 
   4 -13   7       10.13        6.88      1.86 o 
   5 -13   7       20.92       18.49      2.58 o 
   6 -13   7       46.02       42.78      3.67 o 
   7 -13   7        5.63        5.19      2.06 o 
  -5 -12   7       32.94       36.67      7.66 o 
  -4 -12   7        1.02       -4.07      4.07 o 
  -3 -12   7       20.46       25.28      6.34 o 
  -2 -12   7       70.28       64.81      7.94 o 
  -1 -12   7       20.41       24.34      3.13 o 
   0 -12   7       11.82        9.53      3.19 o 
   1 -12   7      110.82      109.19      5.27 o 
   2 -12   7      150.79      155.03      4.17 o 
   3 -12   7        0.02       -1.02      1.02 o 
   4 -12   7       53.24       55.55      3.21 o 
   5 -12   7       35.52       34.81      3.05 o 
   6 -12   7       19.22       16.95      2.52 o 
   7 -12   7       64.50       58.93      4.33 o 
  -6 -11   7       40.50       41.74      5.41 o 
  -5 -11   7        0.06       -2.55      4.32 o 
  -4 -11   7        9.59       14.16      5.24 o 
  -3 -11   7       41.57       53.65      7.42 o 
  -2 -11   7       41.39       49.25      7.89 o 
  -1 -11   7       31.68       32.87      3.33 o 
   0 -11   7       95.55       86.70      4.59 o 
   1 -11   7       27.78       28.83      2.53 o 
   2 -11   7       83.64       76.07      2.93 o 
   3 -11   7        0.88        1.56      1.07 o 
   4 -11   7      102.53      107.25      4.31 o 
   5 -11   7        0.10       -0.45      1.15 o 
   6 -11   7       54.28       49.21      3.19 o 
   7 -11   7       47.14       40.62      3.58 o 
   8 -11   7       45.65       43.11      3.39 o 
  -6 -10   7      184.58      202.95      8.72 o 
  -5 -10   7      365.12      378.68     10.82 o 
  -4 -10   7       15.96       15.60      3.20 o 
  -3 -10   7        5.56        6.44      2.47 o 
  -2 -10   7      157.70      159.96      5.68 o 
  -1 -10   7      113.67      115.48      4.90 o 
   0 -10   7      104.26      101.93      4.37 o 
   1 -10   7      216.45      204.45      4.21 o 
   2 -10   7      116.72      112.44      3.34 o 
   3 -10   7      339.24      321.33      5.76 o 
   4 -10   7       37.07       35.85      2.52 o 
   5 -10   7        0.06        0.87      1.14 o 
   6 -10   7       77.25       72.65      3.40 o 
   7 -10   7       43.33       43.44      3.05 o 
   8 -10   7        1.79        4.20      3.38 o 
  -7  -9   7      123.67      151.67      7.78 o 
  -5  -9   7       12.77       15.67      3.33 o 
  -4  -9   7       13.76       13.76      3.07 o 
  -3  -9   7       66.11       70.92      4.79 o 
  -2  -9   7      141.72      153.76      4.24 o 
  -1  -9   7       60.04       66.62      2.88 o 
   0  -9   7        0.34        2.34      0.88 o 
   1  -9   7       81.21       85.41      2.80 o 
   2  -9   7        9.73       10.33      1.41 o 
   3  -9   7      273.75      259.56      5.03 o 
   4  -9   7        2.37        3.05      1.57 o 
   5  -9   7       30.97       31.05      2.45 o 
   6  -9   7       51.75       49.65      3.32 o 
   7  -9   7       14.40       17.21      1.93 o 
   8  -9   7        9.12        6.80      1.95 o 
   9  -9   7        0.21        7.96      6.44 o 
  -8  -8   7      212.63      221.19      9.63 o 
  -7  -8   7      156.81      167.05      7.99 o 
  -6  -8   7      110.05      117.98      7.39 o 
  -5  -8   7        6.95        8.41      2.68 o 
  -4  -8   7       34.17       41.17      5.42 o 
  -3  -8   7      444.59      417.54     10.57 o 
  -2  -8   7       11.26        9.63      1.48 o 
  -1  -8   7      454.58      420.10      5.52 o 
   0  -8   7        1.86        2.96      0.80 o 
   1  -8   7       49.31       51.15      1.93 o 
   2  -8   7      264.04      264.19      4.74 o 
   3  -8   7       12.43       15.14      1.64 o 
   4  -8   7        2.27        0.88      1.63 o 
   5  -8   7        3.14        3.84      1.21 o 
   6  -8   7       15.27       11.62      1.58 o 
   7  -8   7        5.40        4.05      1.50 o 
   8  -8   7       32.26       33.10      5.11 o 
   9  -8   7       47.52       66.44      8.19 o 
  -8  -7   7       25.20       32.15      4.73 o 
  -7  -7   7       11.98       16.61      3.68 o 
  -6  -7   7        7.14        8.90      3.82 o 
  -5  -7   7        8.56       14.99      4.88 o 
  -4  -7   7       19.42       24.99      3.30 o 
  -3  -7   7     1872.09     1788.34     24.25 o 
  -2  -7   7       21.67       22.53      2.05 o 
  -1  -7   7       10.51       11.82      1.22 o 
   0  -7   7       73.93       72.02      2.33 o 
   1  -7   7      163.73      168.82      3.79 o 
   2  -7   7        0.04        0.07      0.73 o 
   3  -7   7       27.97       21.78      1.53 o 
   4  -7   7       14.18       16.51      1.67 o 
   5  -7   7       40.78       35.19      2.15 o 
   6  -7   7        6.18        8.31      2.05 o 
   7  -7   7       11.15       12.00      2.40 o 
   8  -7   7        1.44       -0.74      1.89 o 
   9  -7   7        7.71       11.95      2.78 o 
  -9  -6   7       66.75       59.48      9.09 o 
  -8  -6   7        9.33       12.50      3.61 o 
  -7  -6   7       37.20       35.94      9.02 o 
  -6  -6   7        2.76        1.00      2.34 o 
  -5  -6   7       75.01       77.49      9.08 o 
  -4  -6   7     1941.85     1870.61     25.64 o 
  -3  -6   7     2591.45     2430.24     30.38 o 
  -2  -6   7      121.59      105.55      2.36 o 
  -1  -6   7        1.15        5.45      0.89 o 
   0  -6   7      332.04      346.20      5.17 o 
   1  -6   7      216.97      228.05      3.86 o 
   2  -6   7       41.31       42.37      2.15 o 
   3  -6   7      161.17      174.29      3.75 o 
   4  -6   7        0.88        0.57      0.93 o 
   5  -6   7      229.22      224.98      4.67 o 
   6  -6   7        5.67        7.21      1.51 o 
   7  -6   7      122.16      110.07      4.61 o 
   8  -6   7       29.52       31.08      3.28 o 
   9  -6   7        0.00        2.24      2.14 o 
  -9  -5   7        4.39       -3.57      8.29 o 
  -8  -5   7       73.50       73.20     10.44 o 
  -7  -5   7       54.36       55.63      7.34 o 
  -6  -5   7      445.03      426.40     24.28 o 
  -5  -5   7      122.14      128.61      5.77 o 
  -4  -5   7      235.58      222.67      7.07 o 
  -3  -5   7      552.55      542.62     13.99 o 
  -2  -5   7       17.02       17.15      1.44 o 
  -1  -5   7      565.81      503.20      6.57 o 
   0  -5   7        2.01        7.35      1.00 o 
   1  -5   7      217.24      226.23      3.80 o 
   2  -5   7       19.05       13.17      1.19 o 
   3  -5   7      238.00      263.66      5.18 o 
   4  -5   7      306.27      304.92      5.98 o 
   5  -5   7       82.24       84.51      4.36 o 
   6  -5   7        7.22        6.68      1.97 o 
   7  -5   7       12.38       10.60      1.79 o 
   8  -5   7       67.66       71.80      3.63 o 
   9  -5   7        2.39        2.91      3.00 o 
  -9  -4   7        1.02       -1.38      2.99 o 
  -8  -4   7        0.27        0.77      2.74 o 
  -7  -4   7       77.49       76.16      5.32 o 
  -6  -4   7      254.43      259.83      8.25 o 
  -4  -4   7       65.96       62.74      4.36 o 
  -3  -4   7      327.50      302.54      4.90 o 
  -2  -4   7       13.22       14.60      1.01 o 
  -1  -4   7      458.54      461.07      6.38 o 
   0  -4   7      186.66      201.52      3.43 o 
   1  -4   7      367.07      411.34      5.33 o 
   2  -4   7        1.06        0.09      0.99 o 
   3  -4   7       62.87       53.06      2.38 o 
   4  -4   7      213.85      199.28      4.34 o 
   5  -4   7      166.55      157.86      4.06 o 
   6  -4   7       89.37       88.43      3.28 o 
   7  -4   7      350.90      332.79      7.42 o 
   8  -4   7       27.52       34.70      3.31 o 
   9  -4   7       14.60       15.86      2.26 o 
 -10  -3   7        2.91        4.49      3.62 o 
  -9  -3   7       17.58       21.99      4.33 o 
  -8  -3   7       12.12       13.46      3.39 o 
  -7  -3   7      308.23      296.87      9.09 o 
  -6  -3   7      194.35      177.98     13.62 o 
  -5  -3   7        4.96        5.02      2.31 o 
  -4  -3   7       95.23       83.08      4.32 o 
  -3  -3   7       23.86       19.25      1.62 o 
  -2  -3   7     1701.17     1839.10     17.76 o 
  -1  -3   7     1953.74     2172.64     17.05 o 
   0  -3   7       52.74       53.54      2.06 o 
   1  -3   7      330.41      396.74      5.25 o 
   2  -3   7        4.40        1.09      1.03 o 
   3  -3   7       68.70       66.98      2.61 o 
   4  -3   7        5.25        4.78      1.36 o 
   5  -3   7       41.67       40.04      2.57 o 
   6  -3   7       53.49       50.70      2.85 o 
   7  -3   7      355.10      354.03      6.85 o 
   8  -3   7        0.46        2.92      2.06 o 
   9  -3   7        2.02        4.46      1.63 o 
 -10  -2   7        2.60        3.93      3.47 o 
  -9  -2   7        0.88       -0.46      2.79 o 
  -8  -2   7        2.26        1.47      2.65 o 
  -7  -2   7       11.81       15.43      3.09 o 
  -6  -2   7        1.96        0.08      2.03 o 
  -5  -2   7       22.22       21.35      3.05 o 
  -4  -2   7        5.62        4.08      1.07 o 
  -3  -2   7       20.03       21.79      1.77 o 
  -2  -2   7      410.82      410.21      7.50 o 
  -1  -2   7      440.10      494.03      5.52 o 
   0  -2   7       45.87       41.07      1.91 o 
   1  -2   7      225.57      209.34      4.43 o 
   2  -2   7       39.21       56.91      2.28 o 
   3  -2   7      499.54      494.80      6.70 o 
   4  -2   7      629.80      631.61      8.19 o 
   5  -2   7      280.83      288.72      5.57 o 
   6  -2   7      491.34      464.88      6.84 o 
   7  -2   7        0.31       -0.26      1.18 o 
   8  -2   7       33.13       28.43      2.68 o 
   9  -2   7       45.16       48.12      5.21 o 
 -10  -1   7        6.95        5.30      5.61 o 
  -9  -1   7       31.42       31.25      4.60 o 
  -8  -1   7       18.00       15.63      4.49 o 
  -7  -1   7        0.56       -1.32      2.06 o 
  -6  -1   7      248.57      243.68     19.37 o 
  -5  -1   7       11.43        7.22      1.37 o 
  -4  -1   7        8.10        9.11      1.41 o 
  -3  -1   7        0.02        0.80      0.93 o 
  -2  -1   7      411.93      432.67      4.96 o 
  -1  -1   7      360.12      383.36      4.89 o 
   0  -1   7      321.79      320.88      4.53 o 
   1  -1   7      156.82      174.04      3.98 o 
   2  -1   7       83.87       88.72      2.82 o 
   3  -1   7       47.79       54.17      2.55 o 
   4  -1   7        1.95        3.89      1.33 o 
   5  -1   7      439.81      428.34      6.28 o 
   6  -1   7      841.64      810.96      9.59 o 
   7  -1   7        0.42        0.46      1.12 o 
   8  -1   7        1.99        2.40      1.61 o 
   9  -1   7        1.08        2.29      2.67 o 
 -10   0   7        1.50        4.25      4.62 o 
  -9   0   7       21.89       29.96      4.23 o 
  -8   0   7      114.45      116.02      6.14 o 
  -7   0   7        0.75        2.57      2.21 o 
  -6   0   7      285.91      267.64      6.41 o 
  -5   0   7        1.62        2.16      2.28 o 
  -4   0   7        0.19        3.61      1.19 o 
  -3   0   7      337.29      341.54      4.60 o 
  -2   0   7       78.09      110.48      2.54 o 
  -1   0   7      232.06      233.48      3.79 o 
   0   0   7      129.19      139.08      3.11 o 
   1   0   7      194.77      201.71      3.99 o 
   2   0   7      269.09      287.39      4.94 o 
   3   0   7       58.00       62.61      5.84 o 
   4   0   7        9.96        8.29      1.39 o 
   5   0   7        9.31        8.29      1.44 o 
   6   0   7       27.40       28.31      2.86 o 
   7   0   7      116.72      108.67      3.81 o 
   8   0   7      432.46      408.63      8.47 o 
 -10   1   7       68.32       82.01      9.68 o 
  -9   1   7        0.75       -2.86      3.74 o 
  -8   1   7        1.83        0.80      3.34 o 
  -7   1   7        1.22        1.91      1.29 o 
  -6   1   7       15.10       16.68      1.95 o 
  -5   1   7       58.82       58.27      2.82 o 
  -4   1   7      285.48      278.55      4.13 o 
  -3   1   7       57.06       54.28      1.95 o 
  -2   1   7        9.78       13.74      1.33 o 
  -1   1   7        1.48        1.46      1.00 o 
   0   1   7       60.58       50.38      2.31 o 
   1   1   7       87.93       96.73      2.96 o 
   2   1   7      685.96      677.20      8.30 o 
   3   1   7       89.03       88.94      2.85 o 
   4   1   7       94.70       90.60      3.12 o 
   5   1   7       22.83       23.69      2.09 o 
   6   1   7       38.42       39.41      2.59 o 
   7   1   7      916.28      887.73     17.32 o 
   8   1   7       29.75       28.31      3.07 o 
 -10   2   7       71.83       71.20      8.77 o 
  -9   2   7       71.22       83.42      8.86 o 
  -8   2   7        5.33        7.67      3.98 o 
  -7   2   7       14.98       12.70      3.02 o 
  -6   2   7        0.32       -0.30      1.14 o 
  -5   2   7       24.82       23.20      2.68 o 
  -4   2   7      591.37      583.53      9.19 o 
  -3   2   7        4.80        6.57      1.11 o 
  -2   2   7        3.64        7.73      1.22 o 
  -1   2   7      338.92      308.36      5.94 o 
   0   2   7      168.02      167.91      3.64 o 
   1   2   7      102.20       95.86      3.00 o 
   2   2   7      273.15      287.43      5.24 o 
   3   2   7       17.81       17.00      1.98 o 
   4   2   7        3.01        3.65      1.29 o 
   5   2   7        5.20        3.68      1.37 o 
   6   2   7       38.20       35.25      2.60 o 
   7   2   7        2.50        0.92      2.76 o 
   8   2   7       14.41       18.58      2.78 o 
 -10   3   7        9.15       13.53      5.36 o 
  -9   3   7       49.44       72.64      8.21 o 
  -8   3   7        1.03        4.40      2.50 o 
  -7   3   7        0.60       -0.34      2.40 o 
  -6   3   7     1125.69     1158.19     17.53 o 
  -5   3   7      201.24      195.63      8.74 o 
  -4   3   7      929.56      914.58     11.23 o 
  -3   3   7      293.57      272.60      5.41 o 
  -2   3   7        0.00       -0.12      1.40 o 
  -1   3   7       70.74       75.26      3.29 o 
   0   3   7      151.84      143.34      4.07 o 
   1   3   7       21.09       30.98      3.21 o 
   2   3   7        0.36        1.94      1.30 o 
   3   3   7       72.96       74.54      3.62 o 
   4   3   7        0.02        0.63      1.13 o 
   5   3   7        0.16        0.60      1.17 o 
   6   3   7       20.89       22.98      2.67 o 
   7   3   7      112.92      110.76      4.85 o 
  -8   4   7        6.56        9.29      2.39 o 
  -7   4   7     1125.20     1159.36     18.49 o 
  -6   4   7      947.00      937.31     15.54 o 
  -5   4   7      311.95      314.07      8.00 o 
  -4   4   7       64.37       66.70      2.91 o 
  -3   4   7      106.55      101.85      3.54 o 
  -2   4   7       92.07       82.85      3.39 o 
  -1   4   7        0.02       -0.25      1.34 o 
   0   4   7       45.67       67.96      3.47 o 
   1   4   7       10.80        8.66      1.96 o 
   2   4   7       82.32       83.76      2.75 o 
   3   4   7       13.25       10.93      1.56 o 
   4   4   7       46.63       47.09      2.72 o 
   5   4   7        0.06        3.16      1.40 o 
   6   4   7       19.88       21.68      4.74 o 
  -9   5   7       83.00       83.68      6.82 o 
  -8   5   7      128.26      139.37      8.36 o 
  -7   5   7        0.19        1.74      2.10 o 
  -6   5   7      611.10      605.40     23.58 o 
  -5   5   7       70.24       65.48      3.08 o 
  -4   5   7        5.70        6.75      1.48 o 
  -3   5   7       10.93       11.22      1.71 o 
  -2   5   7       23.87       18.28      2.13 o 
  -1   5   7      149.39      122.61      5.33 o 
   0   5   7       89.88       52.20      3.38 o 
   1   5   7       28.27       25.23      2.67 o 
   2   5   7       10.00       14.23      2.30 o 
   3   5   7        4.24        4.57      1.85 o 
   4   5   7       16.17       15.51      5.32 o 
   5   5   7      146.61      145.50      4.93 o 
   6   5   7        0.04        2.87      1.73 o 
  -9   6   7       17.02       14.02      3.93 o 
  -8   6   7        1.15        1.54      2.49 o 
  -7   6   7       71.43       72.33      6.35 o 
  -6   6   7        1.61        3.65      2.20 o 
  -5   6   7       25.69       22.47      5.58 o 
  -4   6   7      242.54      253.63      5.93 o 
  -3   6   7      128.29       91.77      5.35 o 
  -2   6   7      201.51      155.09      4.80 o 
  -1   6   7       70.17       66.82      3.56 o 
   0   6   7        4.47       12.22      2.15 o 
   1   6   7        0.54        4.06      1.71 o 
   2   6   7       18.96       24.51      2.85 o 
   3   6   7       89.09       86.46      4.33 o 
   4   6   7      117.49      119.67      9.04 o 
   5   6   7        1.36        8.75      3.07 o 
  -8   7   7       54.14       65.98      7.48 o 
  -7   7   7       17.16       10.84      3.59 o 
  -6   7   7        8.05       10.91      3.45 o 
  -5   7   7      313.94      308.09      8.66 o 
  -4   7   7        3.48        6.95      2.45 o 
  -3   7   7        0.73        1.93      1.58 o 
  -2   7   7       69.29       56.66      3.65 o 
  -1   7   7       26.60       24.45      2.65 o 
   0   7   7       47.46       49.31      3.59 o 
   1   7   7       22.51       21.54      2.60 o 
   2   7   7        2.10        5.73      2.87 o 
   3   7   7       17.07       26.29      3.06 o 
   4   7   7      107.00      121.10      6.86 o 
  -8   8   7       11.25       15.94      4.47 o 
  -7   8   7       10.38        4.76      2.86 o 
  -6   8   7       12.01       11.92      3.54 o 
  -5   8   7       86.97       79.18      4.69 o 
  -4   8   7       12.51       14.70      3.11 o 
  -3   8   7        3.46        8.21      2.09 o 
  -2   8   7       36.80       34.08      3.79 o 
  -1   8   7       66.91       58.08      4.81 o 
   0   8   7      112.28      112.89      4.73 o 
   1   8   7      236.16      248.13      6.86 o 
   2   8   7      157.83      194.70      6.28 o 
   3   8   7        9.10       13.08      3.51 o 
  -7   9   7        6.65        2.98      3.05 o 
  -6   9   7       15.00       12.69      3.97 o 
  -5   9   7       10.78       13.56      2.59 o 
  -4   9   7      243.83      241.15      8.25 o 
  -3   9   7        0.01        1.69      1.60 o 
  -2   9   7       32.56       34.36      5.27 o 
  -1   9   7       66.92       69.90      5.48 o 
   0   9   7       61.50       86.05      9.67 o 
   1   9   7       42.76       43.87      4.49 o 
   2   9   7       26.77       35.43      6.81 o 
  -5  10   7        8.79       10.18      2.31 o 
  -4  10   7       18.66       22.63      6.52 o 
  -3  10   7       18.40       25.46      5.71 o 
  -2  10   7       83.90       82.36     11.09 o 
  -1  10   7       86.06       96.25      5.72 o 
   0  10   7       35.08       31.22     10.75 o 
   1 -15   8        5.34        8.77      3.08 o 
   2 -15   8       42.97       35.95      5.74 o 
   3 -15   8        0.12        2.75      2.76 o 
   4 -15   8       89.93       90.22      4.65 o 
  -2 -14   8       41.55       44.85      7.50 o 
  -1 -14   8       75.30       78.75      9.20 o 
   0 -14   8       32.99       39.95      4.28 o 
   1 -14   8       37.65       38.03      5.27 o 
   2 -14   8       71.77       67.30      6.26 o 
   3 -14   8       25.56       22.00      2.70 o 
   4 -14   8        8.91       11.06      3.20 o 
   5 -14   8       27.11       26.20      3.12 o 
  -4 -13   8       55.25       57.74      9.04 o 
  -3 -13   8        3.09        2.06      4.96 o 
  -2 -13   8      122.53      127.78     10.30 o 
  -1 -13   8       24.92       22.66      6.05 o 
   0 -13   8        0.52        1.96      2.17 o 
   1 -13   8        5.70        9.32      2.42 o 
   2 -13   8       13.39       13.32      2.19 o 
   3 -13   8       26.95       27.95      2.50 o 
   4 -13   8        4.63        5.90      1.76 o 
   5 -13   8        0.79        1.16      1.85 o 
   6 -13   8        1.41        1.35      1.67 o 
  -5 -12   8       61.59       80.46     10.25 o 
  -4 -12   8       44.73       42.77      7.54 o 
  -3 -12   8        0.52       -0.35      4.15 o 
  -2 -12   8       77.68       77.42      8.82 o 
  -1 -12   8        5.96        2.65      4.15 o 
   0 -12   8       27.22       26.50      3.32 o 
   1 -12   8       31.27       28.87      3.51 o 
   2 -12   8      359.05      353.14      6.29 o 
   3 -12   8      112.33      116.67      3.85 o 
   4 -12   8       17.88       20.79      2.18 o 
   5 -12   8        5.12        1.95      2.39 o 
   6 -12   8       16.98       15.63      2.96 o 
   7 -12   8        1.53        1.28      1.78 o 
  -6 -11   8      228.58      237.03      9.55 o 
  -5 -11   8       20.04       18.95      5.67 o 
  -4 -11   8       27.86       42.20      7.31 o 
  -3 -11   8       14.85       19.85      5.73 o 
  -2 -11   8      163.05      155.32     10.14 o 
  -1 -11   8       42.89       44.29      3.43 o 
   0 -11   8       18.10       16.42      6.10 o 
   1 -11   8      127.99      127.08      3.60 o 
   2 -11   8       65.03       60.98      2.75 o 
   3 -11   8      312.32      299.72      5.87 o 
   4 -11   8        5.07        2.18      1.79 o 
   5 -11   8        0.14        1.86      1.32 o 
   6 -11   8       95.41      109.02      4.13 o 
   7 -11   8        1.80        0.55      1.24 o 
   8 -11   8       79.47       79.91      5.14 o 
  -6 -10   8        3.92       14.89      9.03 o 
  -5 -10   8      406.51      445.17     27.57 o 
  -4 -10   8      167.84      160.73      6.75 o 
  -3 -10   8      214.85      221.80     13.07 o 
  -2 -10   8      549.19      540.89     17.64 o 
  -1 -10   8      607.27      575.39     11.25 o 
   0 -10   8      100.58      101.76      9.67 o 
   1 -10   8       49.25       48.16      2.45 o 
   2 -10   8        6.33        8.14      1.45 o 
   3 -10   8      288.90      274.24      5.41 o 
   4 -10   8        7.35        9.02      1.72 o 
   5 -10   8       30.71       26.33      2.37 o 
   6 -10   8       21.10       24.17      2.35 o 
   7 -10   8        1.13        5.74      1.81 o 
   8 -10   8        5.39        6.87      2.74 o 
  -7  -9   8       30.93       39.35      8.07 o 
  -6  -9   8      116.50      121.06     12.04 o 
  -5  -9   8       33.00       34.25      4.27 o 
  -4  -9   8        1.18        0.71      2.44 o 
  -3  -9   8       25.96       24.49      3.28 o 
  -2  -9   8       11.47        9.74      2.45 o 
  -1  -9   8        2.38        3.82      2.21 o 
   0  -9   8      205.52      207.55      4.85 o 
   1  -9   8      710.34      730.19      8.59 o 
   2  -9   8       17.40       20.87      1.83 o 
   3  -9   8       26.34       21.31      1.95 o 
   4  -9   8        8.02        9.15      1.54 o 
   5  -9   8        6.95        4.34      1.46 o 
   6  -9   8       46.73       43.03      2.60 o 
   7  -9   8      101.13      102.98      4.90 o 
   8  -9   8        0.04       -0.76      2.71 o 
  -8  -8   8      146.68      157.40      8.27 o 
  -7  -8   8       10.20       15.01      3.85 o 
  -6  -8   8       82.60       81.90      5.64 o 
  -5  -8   8        0.07        1.49      2.33 o 
  -4  -8   8       36.56       35.86      3.92 o 
  -3  -8   8      408.87      386.86      9.43 o 
  -2  -8   8      635.93      527.17     73.60 o 
  -1  -8   8     6587.07     6445.71     48.58 o 
   0  -8   8        5.67        6.65      1.23 o 
   1  -8   8        0.35        0.32      0.95 o 
   2  -8   8       64.40       60.14      3.05 o 
   3  -8   8      472.47      460.43      7.13 o 
   4  -8   8       43.60       51.29      3.17 o 
   5  -8   8       30.41       34.79      3.04 o 
   6  -8   8        4.16        5.81      2.10 o 
   7  -8   8       31.41       34.03      3.37 o 
   8  -8   8        8.61        6.66      2.71 o 
   9  -8   8       33.95       30.65      4.87 o 
  -8  -7   8        5.36        1.13      3.19 o 
  -7  -7   8        1.99        6.69      3.24 o 
  -6  -7   8      308.93      299.81      9.54 o 
  -5  -7   8        3.76        3.21      2.36 o 
  -4  -7   8       35.01       29.58      3.55 o 
  -3  -7   8     1095.88     1036.40     16.65 o 
  -2  -7   8      150.53      142.41      5.50 o 
  -1  -7   8       82.38       89.90      3.09 o 
   0  -7   8      136.85      154.50      3.65 o 
   1  -7   8       77.11       76.23      2.57 o 
   2  -7   8      138.73      132.36      3.36 o 
   3  -7   8      535.66      500.05      6.86 o 
   4  -7   8       26.24       30.65      1.99 o 
   5  -7   8      306.99      328.53      7.17 o 
   6  -7   8       44.13       39.05      3.35 o 
   7  -7   8        0.14        1.82      1.85 o 
   8  -7   8        8.40        8.21      2.51 o 
   9  -7   8        8.19       13.65      7.12 o 
  -9  -6   8       73.67       76.62      8.11 o 
  -8  -6   8        9.61        8.70      3.35 o 
  -7  -6   8       37.29       40.73      4.85 o 
  -6  -6   8       11.46       10.64      3.04 o 
  -5  -6   8      114.72       95.76      5.40 o 
  -4  -6   8      539.81      492.51     10.79 o 
  -3  -6   8      180.79      172.63      6.31 o 
  -2  -6   8       10.46       11.34      1.64 o 
  -1  -6   8      144.75      145.30      3.04 o 
   0  -6   8      232.73      218.74      3.84 o 
   1  -6   8      201.50      206.41      4.25 o 
   2  -6   8        0.03        1.98      0.84 o 
   3  -6   8      441.31      485.99      7.56 o 
   4  -6   8      312.51      294.85      5.37 o 
   5  -6   8       35.35       37.14      2.48 o 
   6  -6   8        6.00        3.47      1.56 o 
   7  -6   8        4.34        0.59      2.13 o 
   8  -6   8       21.54       20.78      5.78 o 
   9  -6   8       16.22       19.40      3.14 o 
  -9  -5   8       18.45        9.36      8.30 o 
  -8  -5   8       54.71       51.35      5.45 o 
  -7  -5   8        4.17        3.76      2.40 o 
  -6  -5   8       89.05       90.66      5.38 o 
  -5  -5   8       78.54       77.80      4.95 o 
  -4  -5   8        9.92        8.38      2.55 o 
  -3  -5   8       73.38       82.67      4.64 o 
  -2  -5   8        0.00        2.26      1.30 o 
  -1  -5   8      874.21      875.01      7.43 o 
   0  -5   8       43.09       57.15      2.54 o 
   1  -5   8     1918.97     2041.09     17.23 o 
   2  -5   8        1.49        2.60      1.31 o 
   3  -5   8       34.53       38.42      2.38 o 
   4  -5   8      143.22      128.26      3.64 o 
   5  -5   8      105.44      103.35      4.02 o 
   6  -5   8       22.85       19.63      2.47 o 
   7  -5   8       99.36       94.69      4.24 o 
   8  -5   8       12.09       14.20      2.22 o 
   9  -5   8      228.34      230.33      7.40 o 
  -9  -4   8        8.38        7.56      4.80 o 
  -8  -4   8       18.77       20.57      3.91 o 
  -7  -4   8       44.30       48.09      6.01 o 
  -6  -4   8        3.44        3.55      3.06 o 
  -4  -4   8      129.15      119.55      5.33 o 
  -3  -4   8       10.11       12.59      1.58 o 
  -2  -4   8      469.82      437.62      9.34 o 
  -1  -4   8       77.85       74.18      2.22 o 
   0  -4   8      521.83      519.26      6.21 o 
   1  -4   8       99.93      100.58      3.39 o 
   2  -4   8      200.43      209.62      4.13 o 
   3  -4   8       10.45       18.30      1.86 o 
   4  -4   8        4.24        4.05      1.42 o 
   5  -4   8       19.38       18.19      2.00 o 
   6  -4   8      216.31      210.74      5.12 o 
   7  -4   8      176.04      181.83      5.99 o 
   8  -4   8        3.94        4.84      1.80 o 
   9  -4   8       31.45       39.82      3.28 o 
  -9  -3   8       32.33       37.15      5.13 o 
  -8  -3   8       29.92       34.20      4.50 o 
  -7  -3   8       71.96       64.66      6.32 o 
  -6  -3   8       62.83       58.13      4.67 o 
  -5  -3   8        7.56        2.94      2.24 o 
  -4  -3   8       20.59       18.02      1.70 o 
  -3  -3   8      230.41      192.34      4.92 o 
  -2  -3   8      430.15      424.43      6.64 o 
  -1  -3   8        7.35        8.46      1.29 o 
   0  -3   8       15.64       10.96      1.37 o 
   1  -3   8      250.79      267.55      4.89 o 
   2  -3   8      149.54      155.06      3.67 o 
   3  -3   8        8.00        7.96      1.53 o 
   4  -3   8      147.86      136.05      3.84 o 
   5  -3   8       69.37       75.97      3.18 o 
   6  -3   8        1.28       -0.76      1.28 o 
   7  -3   8       32.00       32.94      2.79 o 
   8  -3   8       37.19       38.55      4.51 o 
   9  -3   8       43.16       42.79      3.44 o 
 -10  -2   8       10.30       11.34      3.79 o 
  -9  -2   8       11.76       13.66      3.76 o 
  -8  -2   8      204.08      194.09      7.92 o 
  -7  -2   8        4.98        7.99      2.80 o 
  -6  -2   8       69.82       55.22      4.51 o 
  -5  -2   8        4.67        5.50      2.31 o 
  -4  -2   8       10.24       13.14      1.66 o 
  -3  -2   8       94.47       97.28      3.22 o 
  -2  -2   8       30.70       32.01      1.45 o 
  -1  -2   8      424.33      398.33      5.78 o 
   0  -2   8      136.41      167.42      3.51 o 
   1  -2   8      109.66      113.55      3.06 o 
   2  -2   8      207.30      182.71      4.56 o 
   3  -2   8       54.58       54.50      2.67 o 
   4  -2   8      210.20      225.00      4.86 o 
   5  -2   8       62.91       72.84      3.17 o 
   6  -2   8      215.91      214.18      5.27 o 
   7  -2   8       15.46       13.90      2.10 o 
   8  -2   8       22.78       28.67      2.90 o 
 -10  -1   8       15.70       11.09      5.23 o 
  -9  -1   8       22.86       22.81      4.15 o 
  -8  -1   8       10.99       12.51      3.25 o 
  -7  -1   8       53.99       47.61      4.47 o 
  -6  -1   8      466.09      411.69      9.85 o 
  -5  -1   8       16.77       24.67      2.76 o 
  -4  -1   8       59.18       45.54      2.53 o 
  -3  -1   8      241.79      235.92      4.83 o 
  -2  -1   8      216.76      209.64      3.50 o 
  -1  -1   8        1.55        0.77      1.03 o 
   0  -1   8      566.48      572.09      6.92 o 
   1  -1   8        0.01        0.46      0.65 o 
   2  -1   8       50.41       51.98      2.48 o 
   3  -1   8       21.55       19.40      2.94 o 
   4  -1   8       54.00       52.99      2.72 o 
   5  -1   8        2.64        1.53      1.33 o 
   6  -1   8        3.39        3.47      1.54 o 
   7  -1   8        0.01       -0.36      2.07 o 
   8  -1   8       10.30       15.28      2.31 o 
 -10   0   8        2.96        3.60      4.67 o 
  -9   0   8      256.42      252.20     13.18 o 
  -8   0   8      521.12      541.05     18.46 o 
  -7   0   8        0.27        0.00      2.05 o 
  -6   0   8        5.98        7.95      1.61 o 
  -5   0   8        5.33        5.84      1.44 o 
  -4   0   8      386.63      360.25      6.33 o 
  -3   0   8       31.13       31.56      2.29 o 
  -2   0   8        0.09        1.54      1.47 o 
  -1   0   8       72.24       63.95      2.42 o 
   0   0   8      718.19      693.41      8.01 o 
   1   0   8        1.85        2.65      1.25 o 
   2   0   8        1.18        0.12      1.14 o 
   3   0   8        6.95        4.68      1.39 o 
   4   0   8       59.53       62.50      3.48 o 
   5   0   8       49.19       48.18      3.29 o 
   6   0   8       58.09       54.40      3.05 o 
   7   0   8       40.18       33.74      2.70 o 
   8   0   8        0.42        2.00      1.76 o 
 -10   1   8        7.04        9.15      5.25 o 
  -9   1   8      127.68      132.71     10.04 o 
  -8   1   8        1.83        2.33      3.72 o 
  -7   1   8       92.71      101.74      6.10 o 
  -6   1   8       20.46       21.28      2.59 o 
  -5   1   8      282.66      271.80      9.24 o 
  -4   1   8       18.78       18.62      1.99 o 
  -3   1   8      350.44      328.73      4.77 o 
  -2   1   8     1971.05     1839.43     15.79 o 
  -1   1   8      177.65      187.18      3.84 o 
   0   1   8      166.37      171.10      3.85 o 
   1   1   8        6.91       11.03      1.63 o 
   2   1   8       33.36       34.17      2.40 o 
   3   1   8        8.37        8.00      1.57 o 
   4   1   8      112.07      117.94      3.85 o 
   5   1   8        0.97        1.57      1.31 o 
   6   1   8      124.67      121.93      3.95 o 
   7   1   8        9.09       11.59      3.32 o 
 -10   2   8        3.22        0.08      4.26 o 
  -9   2   8       25.57       30.52      6.53 o 
  -8   2   8       32.61       31.88      5.87 o 
  -7   2   8        0.14        0.37      1.76 o 
  -6   2   8      704.57      696.72     12.68 o 
  -5   2   8     1253.60     1259.88     20.73 o 
  -4   2   8     3324.52     3119.92     36.07 o 
  -3   2   8      311.09      297.50      5.56 o 
  -2   2   8       75.39       68.32      3.09 o 
  -1   2   8       43.78       50.62      2.52 o 
   0   2   8        2.01        3.14      1.30 o 
   1   2   8       41.66       35.20      2.39 o 
   2   2   8        2.59        2.29      1.29 o 
   3   2   8       13.57       19.72      2.04 o 
   4   2   8        2.02        1.19      1.25 o 
   5   2   8       48.12       49.24      2.93 o 
   6   2   8      246.10      247.61      8.04 o 
   7   2   8       97.78       97.55      4.64 o 
  -9   3   8        0.66        7.89      4.52 o 
  -8   3   8       56.81       57.65      4.61 o 
  -7   3   8        8.55        7.36      2.25 o 
  -6   3   8      136.34      140.34      5.57 o 
  -5   3   8     1101.73     1066.44     16.83 o 
  -4   3   8      264.53      271.77      7.34 o 
  -3   3   8      185.12      180.35      4.54 o 
  -2   3   8       54.63       59.77      3.02 o 
  -1   3   8        1.04       -0.22      1.41 o 
   0   3   8        4.09        6.49      1.93 o 
   1   3   8        7.31        5.68      1.35 o 
   2   3   8      679.29      582.67      8.28 o 
   3   3   8       32.30       34.58      2.59 o 
   4   3   8       12.57       12.95      1.77 o 
   5   3   8        8.43        7.93      1.71 o 
   6   3   8       41.33       38.26      3.30 o 
  -8   4   8       45.82       58.05      4.84 o 
  -7   4   8      217.08      220.17      7.39 o 
  -6   4   8       13.90       16.77      2.77 o 
  -5   4   8       66.59       68.37      6.21 o 
  -4   4   8       45.84       44.44      5.43 o 
  -3   4   8       28.04       29.71      3.34 o 
  -2   4   8      196.13      161.26      4.66 o 
  -1   4   8       62.76       36.93      3.24 o 
   0   4   8      753.57      617.90      9.92 o 
   1   4   8      293.92      270.94      6.57 o 
   2   4   8      221.30      203.54      5.86 o 
   3   4   8       19.52       19.96      2.69 o 
   4   4   8       45.85       42.72      2.72 o 
   5   4   8        3.04        3.81      2.37 o 
   6   4   8        2.12        3.29      4.35 o 
  -9   5   8        1.82        1.17      2.55 o 
  -8   5   8       64.35       56.28      6.55 o 
  -7   5   8        0.81        1.25      2.12 o 
  -6   5   8        0.02        0.75      1.69 o 
  -5   5   8        0.28       -1.50      1.50 o 
  -4   5   8        4.59        6.24      1.55 o 
  -3   5   8        1.01        0.94      1.35 o 
  -2   5   8      103.80       94.11      3.92 o 
  -1   5   8       48.04       35.67      3.01 o 
   0   5   8       30.27       27.35      4.32 o 
   1   5   8       47.12       46.51      3.48 o 
   2   5   8        0.11       -1.26      1.57 o 
   3   5   8       16.08       18.89      2.65 o 
   4   5   8       92.37      106.35      4.84 o 
   5   5   8       15.53       11.27      6.07 o 
  -8   6   8        5.20        3.07      3.02 o 
  -7   6   8        5.51        6.48      3.07 o 
  -6   6   8       25.35       21.82      4.32 o 
  -5   6   8      251.12      238.22     10.99 o 
  -4   6   8       78.22       76.72      4.62 o 
  -3   6   8       15.65       12.24      1.95 o 
  -2   6   8       93.13       86.23      3.88 o 
  -1   6   8       16.32       21.48      3.62 o 
   0   6   8      174.68      157.87      5.47 o 
   1   6   8        0.36       -0.09      1.50 o 
   2   6   8       94.23      114.82      4.87 o 
   3   6   8      227.13      238.72      6.97 o 
   4   6   8      115.64      126.23     11.81 o 
  -8   7   8       17.42       21.13      4.83 o 
  -7   7   8        8.01        5.94      3.12 o 
  -6   7   8        8.93       12.69      3.88 o 
  -5   7   8       83.96       76.61      6.73 o 
  -4   7   8        3.89        4.54      2.38 o 
  -3   7   8       68.09       66.27     10.74 o 
  -2   7   8       27.59       21.48      2.60 o 
  -1   7   8        1.73        3.87      2.06 o 
   0   7   8       30.86       31.65      3.94 o 
   1   7   8        0.00        2.93      1.81 o 
   2   7   8        0.59        5.79      2.15 o 
   3   7   8       24.30       27.84      3.22 o 
  -7   8   8       50.90       62.44      7.88 o 
  -6   8   8       37.37       37.91      5.98 o 
  -5   8   8        0.04        0.76      2.21 o 
  -4   8   8       31.05       28.13      3.40 o 
  -3   8   8       10.45       13.74      2.80 o 
  -2   8   8        6.11       13.21      5.04 o 
  -1   8   8       11.31        7.98      2.34 o 
   0   8   8       39.68       40.17      4.31 o 
   1   8   8        1.97        6.00      3.33 o 
   2   8   8       53.15       56.61      7.59 o 
  -5   9   8       26.87       29.85      5.48 o 
  -4   9   8      328.96      356.58     15.29 o 
  -3   9   8        1.01        3.83      2.86 o 
  -2   9   8       19.55       26.94      4.17 o 
  -1   9   8       30.43       35.66      4.14 o 
   0   9   8       21.51       19.04      3.25 o 
   2 -15   9        3.03        6.13      3.09 o 
   3 -15   9        0.93        3.36      2.68 o 
  -2 -14   9      287.14      275.65     14.58 o 
  -1 -14   9        6.93        0.06      4.80 o 
   0 -14   9        0.81       -4.01      4.01 o 
   1 -14   9       75.54       68.15      5.00 o 
   2 -14   9       70.54       61.94      5.26 o 
   3 -14   9        1.61        1.63      1.62 o 
   4 -14   9        6.95        6.47      1.96 o 
   5 -14   9       68.07       68.16      4.50 o 
  -4 -13   9        0.45       -2.82      4.96 o 
  -3 -13   9        6.13       15.30      5.91 o 
  -2 -13   9      303.83      331.08     15.48 o 
  -1 -13   9      272.64      304.63     14.33 o 
   0 -13   9       26.27       25.27      6.10 o 
   1 -13   9       63.39       61.98      4.50 o 
   2 -13   9      168.60      162.46      6.83 o 
   3 -13   9        7.12        5.33      1.69 o 
   4 -13   9        7.57        3.96      1.65 o 
   5 -13   9       86.31       84.88      5.03 o 
   6 -13   9       37.88       34.01      3.56 o 
  -5 -12   9       42.87       50.19      8.74 o 
  -4 -12   9       87.50      109.63     11.35 o 
  -3 -12   9      665.25      776.25     24.28 o 
  -2 -12   9       44.27       41.17      7.22 o 
  -1 -12   9        1.14       -2.40      3.89 o 
   0 -12   9       37.24       39.25      6.38 o 
   1 -12   9        3.83        6.03      2.06 o 
   2 -12   9       20.60       19.72      2.11 o 
   3 -12   9        0.02        0.60      1.75 o 
   4 -12   9       42.83       39.87      2.92 o 
   5 -12   9        8.73        7.06      1.94 o 
   6 -12   9       90.06       94.93      4.08 o 
   7 -12   9        0.67        3.70      1.58 o 
  -6 -11   9       49.98       42.26      7.65 o 
  -5 -11   9       14.73       37.86     15.26 o 
  -4 -11   9      494.41      485.34     18.71 o 
  -3 -11   9       55.31       60.35      8.17 o 
  -2 -11   9      270.28      275.62     13.20 o 
  -1 -11   9      142.15      143.92      9.94 o 
   0 -11   9      105.95      100.67      4.94 o 
   1 -11   9      488.57      490.59      8.56 o 
   2 -11   9      170.27      172.02      4.34 o 
   3 -11   9      226.25      244.43      5.37 o 
   4 -11   9        0.62        0.66      1.24 o 
   5 -11   9        1.23        2.49      1.42 o 
   6 -11   9       72.01       74.48      4.09 o 
   7 -11   9        2.94        4.54      2.65 o 
  -6 -10   9      129.41      153.99      7.85 o 
  -5 -10   9        3.40       -1.75      1.76 o 
  -4 -10   9       29.76       40.98      4.48 o 
  -3 -10   9        0.45        0.16      3.22 o 
  -2 -10   9      131.93      112.96      8.85 o 
  -1 -10   9      550.67      528.96     17.34 o 
   0 -10   9       93.39       88.38      4.49 o 
   1 -10   9     1496.24     1505.85     17.14 o 
   2 -10   9      148.43      133.32      4.53 o 
   3 -10   9       43.75       43.78      3.17 o 
   4 -10   9       45.31       56.62      4.48 o 
   5 -10   9        1.96        1.57      1.61 o 
   6 -10   9       20.48       25.60      2.59 o 
   7 -10   9       29.95       26.05      3.55 o 
   8 -10   9        6.48        7.76      2.62 o 
  -7  -9   9      121.33      132.63      7.58 o 
  -6  -9   9       12.28       13.79      3.58 o 
  -5  -9   9       66.70       75.53      5.64 o 
  -4  -9   9      190.22      204.29      7.53 o 
  -3  -9   9        0.05        1.06      2.36 o 
  -2  -9   9       64.22       61.09      4.33 o 
  -1  -9   9       33.25       32.85      3.38 o 
   0  -9   9      560.66      551.39      8.36 o 
   1  -9   9       26.49       29.45      2.49 o 
   2  -9   9      189.70      173.38      4.90 o 
   3  -9   9      528.21      485.41      8.69 o 
   4  -9   9        3.00        4.80      1.71 o 
   5  -9   9       68.18       70.20      3.33 o 
   6  -9   9       45.52       57.50      4.17 o 
   7  -9   9        4.79        6.24      2.42 o 
   8  -9   9        1.37        1.33      2.35 o 
  -8  -8   9        0.54       -0.40      3.10 o 
  -7  -8   9       55.18       60.07      5.94 o 
  -6  -8   9      132.65      122.19      6.65 o 
  -5  -8   9       71.95       75.42      5.17 o 
  -4  -8   9       69.55       72.19      6.16 o 
  -3  -8   9       10.84       10.25      2.77 o 
  -2  -8   9     2300.24     2205.49     28.82 o 
  -1  -8   9        8.09        6.60      5.45 o 
   0  -8   9      124.44      124.38      3.24 o 
   1  -8   9      140.75      140.31      3.54 o 
   2  -8   9       64.92       62.59      3.54 o 
   3  -8   9       75.70       60.67      3.32 o 
   4  -8   9       58.39       59.87      3.89 o 
   5  -8   9      206.61      206.91      6.01 o 
   6  -8   9       29.04       25.95      3.06 o 
   7  -8   9       66.03       82.29      4.76 o 
   8  -8   9        5.45        2.88      2.48 o 
  -8  -7   9        0.80       -0.45      5.79 o 
  -7  -7   9       27.78       17.72      6.43 o 
  -6  -7   9        0.47        4.43      6.39 o 
  -5  -7   9      117.26      123.19     12.42 o 
  -4  -7   9       56.52       48.79      6.21 o 
  -3  -7   9      614.87      589.18     20.42 o 
  -2  -7   9      580.00      580.77     11.53 o 
  -1  -7   9      376.63      371.15      5.23 o 
   0  -7   9      571.27      559.47      6.97 o 
   1  -7   9       16.10       16.65      1.69 o 
   2  -7   9      208.87      224.13      4.31 o 
   3  -7   9      556.65      517.81      7.27 o 
   4  -7   9        0.05        1.65      1.35 o 
   5  -7   9      161.56      163.76      6.35 o 
   6  -7   9        6.16        3.66      1.89 o 
   7  -7   9       24.47       29.36      3.26 o 
   8  -7   9       41.09       48.04      5.63 o 
  -8  -6   9       47.44       51.21      8.02 o 
  -7  -6   9        1.82        1.54      3.81 o 
  -6  -6   9        7.34        9.85      3.58 o 
  -5  -6   9       89.54       73.53     11.78 o 
  -4  -6   9       15.57       15.11      3.01 o 
  -3  -6   9      338.56      315.90      8.43 o 
  -2  -6   9       15.52       17.71      3.16 o 
  -1  -6   9      612.47      595.74      5.93 o 
   0  -6   9      117.09      119.89      3.21 o 
   1  -6   9       30.29       36.60      2.26 o 
   2  -6   9      589.77      632.33      7.93 o 
   3  -6   9       58.21       60.47      2.91 o 
   4  -6   9        5.06       10.93      1.75 o 
   5  -6   9       24.35       21.96      3.05 o 
   6  -6   9       10.41       14.18      2.36 o 
   7  -6   9      124.09      127.20      5.16 o 
   8  -6   9       10.02       11.36      3.21 o 
  -9  -5   9        0.77        2.00      3.22 o 
  -8  -5   9      120.15      139.52      9.84 o 
  -7  -5   9        5.39        6.51      2.91 o 
  -6  -5   9       53.95       54.49      4.84 o 
  -5  -5   9       22.91       26.07      3.81 o 
  -4  -5   9        6.64       14.06      5.32 o 
  -3  -5   9       15.73       22.69      3.18 o 
  -2  -5   9       19.84       17.09      2.01 o 
  -1  -5   9      298.55      281.99      4.39 o 
   0  -5   9       17.99       18.84      1.69 o 
   1  -5   9        1.86        1.93      1.28 o 
   2  -5   9        5.45        3.52      1.48 o 
   3  -5   9      488.98      477.78     10.09 o 
   4  -5   9       26.63       30.41      2.36 o 
   5  -5   9       48.60       59.32      3.14 o 
   6  -5   9        2.56        3.63      1.61 o 
   7  -5   9        8.14        8.31      1.88 o 
   8  -5   9      158.62      158.63      5.19 o 
  -9  -4   9        1.80        0.08      3.12 o 
  -8  -4   9        0.82        2.14      5.18 o 
  -7  -4   9       24.16       30.51      4.23 o 
  -6  -4   9       24.37       19.37      3.37 o 
  -4  -4   9        3.45        0.05      2.04 o 
  -3  -4   9       46.37       47.49      2.60 o 
  -2  -4   9        0.84        2.77      2.53 o 
  -1  -4   9       43.16       48.47      2.60 o 
   0  -4   9      327.68      314.70      4.93 o 
   1  -4   9        8.04        4.88      1.41 o 
   2  -4   9      172.53      171.84      4.08 o 
   3  -4   9       26.70       19.68      2.01 o 
   4  -4   9       81.76       83.23      3.24 o 
   5  -4   9       31.99       32.04      2.77 o 
   6  -4   9       30.64       34.09      2.80 o 
   7  -4   9      103.12      107.84      4.63 o 
   8  -4   9       12.77       12.38      2.16 o 
  -9  -3   9       10.28        8.30      3.97 o 
  -8  -3   9      120.45      114.99      6.57 o 
  -7  -3   9       68.90       59.92      5.14 o 
  -6  -3   9       47.19       32.97     11.43 o 
  -5  -3   9      217.61      182.43     12.41 o 
  -4  -3   9      357.08      260.96      5.31 o 
  -3  -3   9       20.03       24.85      2.53 o 
  -2  -3   9       20.94       25.19      2.35 o 
  -1  -3   9      214.92      208.29      3.83 o 
   0  -3   9       96.72       83.48      2.83 o 
   1  -3   9      170.86      184.60      4.07 o 
   2  -3   9       69.57       73.27      2.92 o 
   3  -3   9      136.41      133.33      4.32 o 
   4  -3   9      431.96      399.37      7.24 o 
   5  -3   9        0.22       -1.55      1.55 o 
   6  -3   9        2.66        3.65      1.62 o 
   7  -3   9      142.87      132.88      5.76 o 
   8  -3   9        6.79       14.77      2.26 o 
  -9  -2   9       24.33       26.31      4.57 o 
  -8  -2   9       56.29       72.73      5.87 o 
  -7  -2   9       71.64       70.28      5.42 o 
  -6  -2   9      598.88      555.30     12.10 o 
  -5  -2   9        0.89        3.45      2.21 o 
  -4  -2   9      108.70       80.23      3.25 o 
  -3  -2   9        4.03        3.23      1.43 o 
  -2  -2   9       26.73       22.30      2.20 o 
  -1  -2   9       80.27       74.19      2.97 o 
   0  -2   9      523.68      524.46      6.78 o 
   1  -2   9       79.42       73.19      2.91 o 
   2  -2   9       46.29       49.31      2.61 o 
   3  -2   9       48.65       49.65      2.75 o 
   4  -2   9       25.97       26.46      2.58 o 
   5  -2   9       28.31       25.16      2.37 o 
   6  -2   9        1.37        2.78      1.49 o 
   7  -2   9       15.73       15.74      2.85 o 
   8  -2   9        7.21        7.71      2.26 o 
  -9  -1   9       42.43       42.81      7.36 o 
  -8  -1   9        5.26        3.68      2.82 o 
  -7  -1   9      442.27      394.65     10.30 o 
  -6  -1   9       88.61       82.76      4.96 o 
  -5  -1   9        5.63        3.53      1.31 o 
  -4  -1   9      527.83      474.91      7.64 o 
  -3  -1   9      137.37      127.47      7.29 o 
  -2  -1   9      175.45      168.68      3.44 o 
  -1  -1   9       84.73       88.01      2.86 o 
   0  -1   9       78.56       72.13      2.90 o 
   1  -1   9       18.36       16.29      1.71 o 
   2  -1   9       57.30       52.16      2.80 o 
   3  -1   9       13.68       15.39      1.86 o 
   4  -1   9       43.35       44.75      2.87 o 
   5  -1   9       34.12       33.50      2.69 o 
   6  -1   9        1.51        3.74      1.66 o 
   7  -1   9        0.34        0.69      1.65 o 
   8  -1   9        2.43        6.02      2.00 o 
  -9   0   9      170.70      169.40     11.44 o 
  -8   0   9       18.52       24.95      5.68 o 
  -7   0   9       28.05       32.81      5.82 o 
  -6   0   9        6.08        6.91      1.99 o 
  -5   0   9       29.36       30.87      2.46 o 
  -4   0   9      179.92      177.24      4.55 o 
  -3   0   9      418.65      413.08      7.04 o 
  -2   0   9     3239.90     3045.05     24.18 o 
  -1   0   9       80.00       78.33      2.85 o 
   0   0   9      119.06      107.33      5.15 o 
   1   0   9       76.01       68.41      2.97 o 
   2   0   9       91.37       95.19      5.34 o 
   3   0   9        0.02       -1.12      1.45 o 
   4   0   9        3.63        3.99      1.63 o 
   5   0   9       24.77       26.31      2.52 o 
   6   0   9       64.29       64.62      3.74 o 
   7   0   9        0.02        1.92      1.72 o 
  -9   1   9       14.86       23.67      6.20 o 
  -8   1   9       72.36       74.15      8.33 o 
  -7   1   9       79.76       77.47      8.10 o 
  -6   1   9       13.98       12.55      4.48 o 
  -5   1   9        8.00        9.57      2.09 o 
  -4   1   9        0.57       -1.22      1.35 o 
  -3   1   9     2001.41     1879.91     24.27 o 
  -2   1   9      500.46      458.41      6.27 o 
  -1   1   9       12.59       13.33      2.03 o 
   0   1   9      345.86      326.96      5.57 o 
   1   1   9        0.86        1.70      1.33 o 
   2   1   9       68.19       55.45      2.93 o 
   3   1   9       15.58       19.13      2.50 o 
   4   1   9      121.17      108.69      3.88 o 
   5   1   9       83.67       78.90      3.62 o 
   6   1   9       46.35       45.17      3.34 o 
   7   1   9       10.55       11.30      2.50 o 
  -9   2   9        0.04        0.84      4.46 o 
  -8   2   9        0.14       -2.04      3.60 o 
  -7   2   9       39.37       45.10      4.72 o 
  -6   2   9       38.61       43.21      3.89 o 
  -5   2   9      596.99      595.16     11.77 o 
  -4   2   9       18.91       22.26      4.58 o 
  -3   2   9        7.15        4.06      1.84 o 
  -2   2   9      119.52      122.73      3.99 o 
  -1   2   9       11.22       11.78      1.97 o 
   0   2   9       11.36       18.88      1.89 o 
   1   2   9       34.93       32.96      4.86 o 
   2   2   9       77.50       67.67      3.10 o 
   3   2   9       15.11       14.30      1.98 o 
   4   2   9      196.16      189.60      5.08 o 
   5   2   9       58.56       63.24      3.58 o 
   6   2   9        7.49        9.29      1.99 o 
  -9   3   9       36.80       40.39      7.33 o 
  -8   3   9       19.78       18.43      3.07 o 
  -7   3   9        0.00        0.37      1.61 o 
  -6   3   9       43.87       47.25      4.10 o 
  -5   3   9       23.99       21.27      4.17 o 
  -4   3   9      314.97      301.15      8.14 o 
  -3   3   9      105.03      102.77      3.66 o 
  -2   3   9       47.71       58.42      3.48 o 
  -1   3   9       29.68       32.95      2.77 o 
   0   3   9      100.69      102.80      4.19 o 
   1   3   9       17.56        8.37      2.06 o 
   2   3   9       61.00       48.20      3.97 o 
   3   3   9       23.92       21.02      2.26 o 
   4   3   9        1.77        3.83      1.51 o 
   5   3   9        2.91        3.92      1.75 o 
   6   3   9       48.10       49.66      5.13 o 
  -8   4   9        3.13        5.36      2.87 o 
  -7   4   9       45.97       43.24      4.20 o 
  -6   4   9        0.81        1.86      1.91 o 
  -5   4   9       10.72        8.64      2.31 o 
  -4   4   9       76.95       68.30      4.33 o 
  -3   4   9        0.04        1.04      1.17 o 
  -2   4   9       13.77       13.00      2.31 o 
  -1   4   9      318.36      266.63      6.43 o 
   0   4   9      111.03       94.63      5.75 o 
   1   4   9       16.44       20.91      2.72 o 
   2   4   9       42.47       33.91      3.26 o 
   3   4   9       34.42       39.64      3.54 o 
   4   4   9       39.07       39.04      3.67 o 
   5   4   9        5.40        8.94      2.47 o 
  -8   5   9        5.35        7.40      3.15 o 
  -7   5   9        3.62        4.43      2.79 o 
  -6   5   9        0.47       -0.91      1.69 o 
  -5   5   9      231.36      231.20      7.72 o 
  -4   5   9        1.37       -0.68      3.63 o 
  -3   5   9       17.81       21.17      2.37 o 
  -2   5   9       78.43       73.97      3.71 o 
  -1   5   9        8.50       11.70      4.94 o 
   0   5   9        6.70       -1.04      1.91 o 
   1   5   9       28.35       27.46      3.21 o 
   2   5   9        0.64        1.40      1.79 o 
   3   5   9       45.63       48.32      3.98 o 
   4   5   9       60.46       71.03      4.79 o 
  -8   6   9       22.75       23.21      4.97 o 
  -7   6   9        0.04       -0.57      2.15 o 
  -6   6   9       29.99       27.30      4.88 o 
  -5   6   9       53.03       49.27      6.42 o 
  -4   6   9       10.31       12.05      4.09 o 
  -3   6   9       14.81       15.56      2.28 o 
  -2   6   9       15.32       22.63      2.61 o 
  -1   6   9        0.17        3.42      1.81 o 
   0   6   9      164.25      157.89      8.33 o 
   1   6   9        1.65        4.27      2.00 o 
   2   6   9       56.07       59.11      4.29 o 
   3   6   9       60.88       70.76      4.96 o 
  -7   7   9       41.97       38.55      6.28 o 
  -6   7   9        0.01        1.92      2.40 o 
  -5   7   9        1.02        2.65      2.79 o 
  -4   7   9       13.50       12.41      3.64 o 
  -3   7   9        3.31        1.54      2.41 o 
  -2   7   9        0.00        1.27      1.55 o 
  -1   7   9        2.34        6.52      2.09 o 
   0   7   9       10.53       16.21      2.59 o 
   1   7   9       48.66       58.82      4.32 o 
   2   7   9       38.80       29.73      3.41 o 
  -6   8   9        0.07        2.44      2.92 o 
  -5   8   9       31.85       30.99      5.62 o 
  -4   8   9       15.95        8.85      3.50 o 
  -3   8   9       10.21       20.91      3.11 o 
  -2   8   9      118.32      130.64      6.19 o 
  -1   8   9        3.09        4.54      2.08 o 
   0   8   9       10.51       12.07      2.82 o 
   1   8   9        1.74        7.85      2.33 o 
   2 -15  10        0.62        3.42      2.56 o 
  -2 -14  10       63.93       74.96      9.71 o 
  -1 -14  10       51.79       53.63      8.46 o 
   0 -14  10        0.00       -3.89      3.89 o 
   1 -14  10        0.11        2.71      4.83 o 
   2 -14  10       29.84       35.62      4.25 o 
   3 -14  10       13.32       12.32      2.12 o 
   4 -14  10       19.30       23.20      2.84 o 
   5 -14  10       13.07       11.09      3.12 o 
  -3 -13  10       17.03       13.66      6.29 o 
  -2 -13  10      197.71      216.93     13.04 o 
  -1 -13  10      162.78      178.57     11.64 o 
   0 -13  10        9.30        1.29      4.83 o 
   1 -13  10        2.06        1.30      4.73 o 
   2 -13  10        9.57       11.41      3.82 o 
   3 -13  10      407.22      431.78      9.08 o 
   4 -13  10       12.77       13.33      2.18 o 
   5 -13  10       95.23      101.99      5.99 o 
   6 -13  10       45.65       51.87      4.39 o 
  -4 -12  10       17.80       16.94      6.57 o 
  -3 -12  10       80.69       95.96     10.53 o 
  -2 -12  10      148.47      134.30      9.97 o 
  -1 -12  10       91.62       87.86      8.72 o 
   0 -12  10        3.85        1.96      4.04 o 
   1 -12  10       57.14       53.45      4.57 o 
   2 -12  10       58.16       51.84      3.69 o 
   3 -12  10      180.61      171.04      5.63 o 
   4 -12  10       33.61       35.15      3.46 o 
   5 -12  10      119.64      119.19      6.24 o 
   6 -12  10       16.17       19.88      4.61 o 
  -5 -11  10       14.75       10.59      3.53 o 
  -4 -11  10       98.57      106.14      9.93 o 
  -3 -11  10       37.70       36.92      7.04 o 
  -2 -11  10      315.18      316.72     14.34 o 
  -1 -11  10       43.31       39.14      6.89 o 
   0 -11  10       30.62       30.78      6.04 o 
   1 -11  10        3.04        2.27      1.63 o 
   2 -11  10      112.49      134.51      4.81 o 
   3 -11  10      949.29      968.02     13.86 o 
   4 -11  10       27.33       32.45      3.23 o 
   5 -11  10       17.66       19.54      2.90 o 
   6 -11  10       48.91       50.46      4.30 o 
   7 -11  10        8.61        9.22      2.81 o 
  -6 -10  10       69.00       71.11      6.45 o 
  -5 -10  10      158.38      176.59      8.57 o 
  -4 -10  10       13.33       10.68      3.17 o 
  -3 -10  10        1.28        2.38      1.96 o 
  -2 -10  10      106.63      106.95      8.54 o 
  -1 -10  10       53.95       50.39      7.23 o 
   0 -10  10      696.74      726.70     21.19 o 
   1 -10  10     1675.77     1711.15     19.03 o 
   2 -10  10        0.21        1.81      1.54 o 
   3 -10  10      265.59      255.17      7.77 o 
   4 -10  10        8.11        6.31      2.02 o 
   5 -10  10        4.95        2.65      1.67 o 
   6 -10  10       52.03       53.55      4.22 o 
   7 -10  10       17.39       21.22      3.20 o 
  -7  -9  10        4.55        5.81      3.53 o 
  -6  -9  10       96.56       81.93      6.68 o 
  -5  -9  10        1.13        1.21      2.64 o 
  -4  -9  10      106.79      105.94      9.05 o 
  -3  -9  10        0.45       -1.61      2.03 o 
  -2  -9  10      209.38      199.93     10.10 o 
   0  -9  10      381.74      379.93      5.86 o 
   1  -9  10      377.07      392.51      7.28 o 
   2  -9  10       77.25       75.97      3.55 o 
   3  -9  10       11.63        9.21      2.00 o 
   4  -9  10       86.79       86.42      3.49 o 
   5  -9  10        4.38        5.84      2.99 o 
   6  -9  10        8.75       13.18      2.65 o 
   7  -9  10       86.83       92.46      6.05 o 
   8  -9  10        1.01        3.76      3.36 o 
  -7  -8  10        0.11       -0.14      2.95 o 
  -6  -8  10       12.60       11.43      4.52 o 
  -5  -8  10        1.33        0.41      2.63 o 
  -4  -8  10       22.36       24.57      3.59 o 
  -3  -8  10      123.59      113.75      9.01 o 
  -2  -8  10      176.72      179.51      6.63 o 
  -1  -8  10      466.25      428.72      9.76 o 
   0  -8  10       70.88       71.61      4.61 o 
   1  -8  10        9.28        9.80      1.44 o 
   2  -8  10        0.72        2.50      1.06 o 
   3  -8  10      117.30      114.86      4.44 o 
   4  -8  10      116.04      111.97      4.63 o 
   5  -8  10      282.79      285.75      7.18 o 
   6  -8  10       24.48       24.85      3.00 o 
   7  -8  10       75.67       85.80      5.04 o 
   8  -8  10       13.17       15.45      4.45 o 
  -8  -7  10       38.76       42.78      5.44 o 
  -7  -7  10       14.84       15.29      3.97 o 
  -6  -7  10        0.30        2.94      5.04 o 
  -5  -7  10       12.86       11.85      3.16 o 
  -4  -7  10       39.72       47.26      4.49 o 
  -3  -7  10       48.49       57.21      4.62 o 
  -2  -7  10        0.71        0.40      2.16 o 
  -1  -7  10      124.12      132.67      4.64 o 
   0  -7  10      142.11      157.60      3.79 o 
   1  -7  10        4.44        4.69      1.51 o 
   2  -7  10        3.10        0.84      1.37 o 
   3  -7  10      340.65      310.17      5.69 o 
   4  -7  10       79.88       73.48      3.20 o 
   5  -7  10      188.90      184.86      7.03 o 
   6  -7  10       48.12       48.54      4.11 o 
   7  -7  10       77.07       87.34      4.94 o 
   8  -7  10        2.01        2.85      2.84 o 
  -8  -6  10       23.36       16.16      6.01 o 
  -7  -6  10       60.44       63.45      5.74 o 
  -6  -6  10        0.22       -2.24      2.24 o 
  -5  -6  10       25.90       32.32      7.18 o 
  -4  -6  10      188.04      194.79      7.07 o 
  -3  -6  10      159.66      149.45     10.07 o 
  -2  -6  10       71.76       67.77      3.23 o 
  -1  -6  10      304.87      270.50      5.82 o 
   0  -6  10        0.81        1.23      1.38 o 
   1  -6  10       17.02       16.40      1.88 o 
   2  -6  10       54.57       47.85      2.70 o 
   3  -6  10       71.18       53.44      2.95 o 
   4  -6  10        0.58        1.25      1.46 o 
   5  -6  10       10.44        7.54      1.86 o 
   6  -6  10        4.88        6.76      2.15 o 
   7  -6  10       33.89       33.42      3.63 o 
   8  -6  10        5.92        4.41      3.53 o 
  -8  -5  10       27.35       34.01      7.48 o 
  -7  -5  10        0.02       -1.24      3.61 o 
  -6  -5  10        0.02       -0.28      3.30 o 
  -5  -5  10      338.94      304.29     10.85 o 
  -4  -5  10      321.54      302.30      8.58 o 
  -3  -5  10        6.28        9.81      2.74 o 
  -2  -5  10        0.00       -0.71      1.54 o 
  -1  -5  10       75.76       69.84      3.37 o 
   0  -5  10      172.19      161.41      3.80 o 
   1  -5  10       27.40       28.05      2.23 o 
   2  -5  10       97.53       99.48      3.44 o 
   3  -5  10      443.32      396.19      6.55 o 
   4  -5  10      297.96      286.93      5.77 o 
   5  -5  10        1.06        0.99      1.47 o 
   6  -5  10        2.86        5.50      1.78 o 
   7  -5  10       47.01       54.20      5.31 o 
   8  -5  10       15.13       23.78      2.82 o 
  -9  -4  10       16.68       17.91      4.23 o 
  -8  -4  10       27.19       27.48      4.34 o 
  -7  -4  10        4.59        1.47      2.68 o 
  -6  -4  10        8.66        6.64      2.68 o 
  -5  -4  10      503.45      459.09     10.96 o 
  -4  -4  10      169.85      151.84      6.50 o 
  -3  -4  10        6.92       12.05      1.90 o 
  -2  -4  10       18.83       29.47      2.58 o 
  -1  -4  10      443.99      463.37      7.82 o 
   0  -4  10      518.97      518.35      6.90 o 
   1  -4  10      126.95      132.35      3.76 o 
   2  -4  10      203.17      196.92      4.57 o 
   3  -4  10       21.38       17.67      2.40 o 
   4  -4  10      400.33      362.90      6.57 o 
   5  -4  10       51.52       48.29      3.09 o 
   6  -4  10        0.30       -1.22      1.46 o 
   7  -4  10       19.89       24.41      3.65 o 
   8  -4  10        0.10        1.88      3.26 o 
  -9  -3  10        3.66        5.17      3.38 o 
  -8  -3  10      191.93      206.35      8.56 o 
  -7  -3  10        0.15       -1.96      2.32 o 
  -6  -3  10       14.15       20.05      3.36 o 
  -5  -3  10      598.78      510.74     13.56 o 
  -4  -3  10      473.99      406.98      9.21 o 
  -3  -3  10       41.06       26.05      2.96 o 
  -2  -3  10       38.28       35.20      3.52 o 
  -1  -3  10       75.28       78.89      3.72 o 
   0  -3  10      477.87      480.50      6.68 o 
   1  -3  10        0.91        2.00      1.49 o 
   2  -3  10       37.87       35.22      2.51 o 
   3  -3  10       69.16       73.63      3.16 o 
   4  -3  10       28.67       24.40      2.38 o 
   5  -3  10        9.28        9.73      1.93 o 
   6  -3  10       49.32       50.35      3.41 o 
   7  -3  10        7.03        6.74      2.30 o 
   8  -3  10       61.35       64.52      4.13 o 
  -9  -2  10        4.87        8.43      4.97 o 
  -8  -2  10       15.89       14.12      3.58 o 
  -7  -2  10      205.09      193.30      7.71 o 
  -6  -2  10       43.86       32.80      3.94 o 
  -5  -2  10      161.18      141.95      5.92 o 
  -4  -2  10      279.63      231.98      7.78 o 
  -3  -2  10        2.74        4.03      1.62 o 
  -2  -2  10      173.85      164.38      4.68 o 
  -1  -2  10        5.67        8.10      1.48 o 
   0  -2  10     1232.80     1200.60     12.20 o 
   1  -2  10      424.44      418.78      6.57 o 
   2  -2  10      514.45      490.88      7.32 o 
   3  -2  10        5.33        5.25      2.04 o 
   4  -2  10        8.26        9.78      1.88 o 
   5  -2  10        1.12        3.92      1.65 o 
   6  -2  10        7.47        7.62      1.99 o 
   7  -2  10        5.88       13.18      2.34 o 
  -9  -1  10       20.05       15.46      5.69 o 
  -8  -1  10        0.33        1.65      3.87 o 
  -7  -1  10      147.95      169.12     10.49 o 
  -6  -1  10       95.06       82.31      5.04 o 
  -5  -1  10      159.91      150.38      4.46 o 
  -4  -1  10       15.41       14.07      1.96 o 
  -3  -1  10      257.71      257.62      6.84 o 
  -2  -1  10      368.54      358.73      6.86 o 
  -1  -1  10     1757.77     1669.81     15.35 o 
   0  -1  10     3579.95     3519.71     33.28 o 
   1  -1  10      179.70      172.95      4.32 o 
   2  -1  10       92.16       83.76      4.46 o 
   3  -1  10      108.00      102.15      3.65 o 
   4  -1  10      193.52      180.12      4.89 o 
   5  -1  10        0.25        1.70      1.62 o 
   6  -1  10       39.04       43.37      3.35 o 
   7  -1  10        2.41        4.87      1.92 o 
  -9   0  10       11.80       11.49      5.45 o 
  -8   0  10       21.26       22.54      5.75 o 
  -7   0  10       41.64       40.90      6.33 o 
  -6   0  10       23.23       19.50      4.98 o 
  -5   0  10       31.75       28.17      3.08 o 
  -4   0  10        5.19        3.17      1.71 o 
  -3   0  10      642.54      604.82      9.11 o 
  -2   0  10      972.14      893.00     11.74 o 
  -1   0  10       83.28       73.32      3.35 o 
   0   0  10      534.52      555.64      7.70 o 
   1   0  10       13.13       10.88      1.80 o 
   2   0  10       20.14       22.46      2.22 o 
   3   0  10       39.41       32.23      2.60 o 
   4   0  10       50.01       49.43      3.23 o 
   5   0  10      103.00      104.93      4.74 o 
   6   0  10       67.17       64.41      3.82 o 
   7   0  10       13.69       12.99      2.25 o 
  -9   1  10       72.19       90.98     10.16 o 
  -8   1  10       64.40       75.68      8.87 o 
  -7   1  10        9.91       19.08      5.12 o 
  -6   1  10       33.48       39.58      3.74 o 
  -5   1  10      120.71      120.30      5.86 o 
  -4   1  10      155.60      129.31      5.34 o 
  -3   1  10       78.67       74.13      4.18 o 
  -2   1  10      674.06      653.23     12.45 o 
  -1   1  10        0.73        1.27      1.47 o 
   0   1  10      151.19      148.40      4.00 o 
   1   1  10      160.88      150.17      4.11 o 
   2   1  10        7.75        4.82      1.56 o 
   3   1  10       36.25       28.29      2.58 o 
   4   1  10       95.98       87.23      3.81 o 
   5   1  10      219.10      215.38      7.96 o 
   6   1  10        2.81        2.61      1.93 o 
  -9   2  10        5.60        4.71      4.44 o 
  -8   2  10        0.40       -1.48      3.88 o 
  -7   2  10       37.42       34.82      3.81 o 
  -6   2  10       33.69       28.33      4.01 o 
  -5   2  10        8.71        7.04      2.07 o 
  -4   2  10        0.84        2.45      1.83 o 
  -3   2  10      179.91      160.14      6.06 o 
  -2   2  10       11.11       14.80      2.03 o 
  -1   2  10      237.45      226.73      5.74 o 
   0   2  10      513.97      476.53      8.73 o 
   1   2  10      224.04      200.76      5.77 o 
   2   2  10      162.85      148.69      4.35 o 
   3   2  10       51.13       47.90      2.97 o 
   4   2  10       30.86       27.99      2.78 o 
   5   2  10       10.19       10.16      2.03 o 
   6   2  10        4.15        7.84      2.47 o 
  -8   3  10        0.01       -0.97      3.87 o 
  -7   3  10        0.06        2.24      3.99 o 
  -6   3  10        7.05        6.32      2.64 o 
  -5   3  10       44.84       42.33      4.07 o 
  -4   3  10        1.79        3.86      1.91 o 
  -3   3  10        0.55       -0.03      2.11 o 
  -2   3  10       99.78       93.64      6.88 o 
  -1   3  10       79.83       74.17      3.75 o 
   0   3  10       33.50       31.97      3.08 o 
   1   3  10       94.03       86.25      4.22 o 
   2   3  10      220.97      208.60     11.85 o 
   3   3  10        4.33        6.50      2.24 o 
   4   3  10       24.07       25.16      3.35 o 
   5   3  10        1.98        4.72      2.36 o 
  -8   4  10        6.54        9.06      3.38 o 
  -7   4  10      104.11       97.89      5.52 o 
  -6   4  10        1.94        1.84      1.93 o 
  -5   4  10        0.03        0.30      1.80 o 
  -4   4  10       85.61       90.24      6.79 o 
  -3   4  10        3.70        3.73      1.90 o 
  -2   4  10       48.04       41.82      4.39 o 
  -1   4  10        2.93        2.46      1.73 o 
   0   4  10        1.58        4.55      1.83 o 
   1   4  10        4.50        6.17      2.07 o 
   2   4  10        2.42        3.04      1.97 o 
   3   4  10       44.57       43.63      3.88 o 
   4   4  10       39.07       41.70      3.98 o 
  -8   5  10        0.96       -0.73      2.38 o 
  -7   5  10       51.14       47.54      6.48 o 
  -6   5  10       24.11       22.70      7.13 o 
  -5   5  10       61.00       53.83      4.75 o 
  -4   5  10        9.67        6.96      3.02 o 
  -3   5  10        8.72        8.90      2.52 o 
  -2   5  10        0.63        0.85      1.88 o 
  -1   5  10        0.82        2.85      1.76 o 
   0   5  10       47.40       50.45      3.91 o 
   1   5  10       19.53       19.06      2.81 o 
   2   5  10        0.07        2.17      2.03 o 
   3   5  10       11.81       14.17      2.76 o 
  -7   6  10       24.10       43.06      6.57 o 
  -6   6  10      126.29      148.41      9.42 o 
  -5   6  10       99.28      104.29      8.08 o 
  -4   6  10        6.26        8.13      2.78 o 
  -3   6  10       25.85       27.26      3.75 o 
  -2   6  10       25.89       26.68      2.88 o 
  -1   6  10       18.57       19.21      3.17 o 
   0   6  10       21.45       28.15      3.16 o 
   1   6  10       83.21       88.08      4.98 o 
   2   6  10        0.29        7.47      2.34 o 
  -6   7  10       34.86       25.75      5.21 o 
  -5   7  10        0.37        2.21      2.70 o 
  -4   7  10        0.02        1.39      2.68 o 
  -3   7  10        8.39        6.32      3.07 o 
  -2   7  10       26.93       46.04      5.00 o 
  -1   7  10       51.20       57.47      4.22 o 
   0   7  10       15.22       19.07      4.48 o 
   1   7  10       53.43       58.29      5.79 o 
  -3   8  10       12.53       15.70      4.15 o 
  -2   8  10      288.57      343.24     10.43 o 
  -1 -14  11       47.53       46.19      8.19 o 
   0 -14  11        2.48       -2.99      4.88 o 
   1 -14  11       63.81       65.61      8.90 o 
   2 -14  11        0.77       -1.96      5.12 o 
   3 -14  11        0.05        1.14      2.21 o 
   4 -14  11       11.71       12.31      2.72 o 
  -3 -13  11        5.55        6.15      5.28 o 
  -2 -13  11       72.27       84.35     10.15 o 
  -1 -13  11       16.64       17.84      6.17 o 
   0 -13  11        0.33       -4.35      4.35 o 
   1 -13  11        1.86       -0.30      4.99 o 
   2 -13  11       44.01       41.97      6.32 o 
   3 -13  11      411.21      408.34      8.96 o 
   4 -13  11      234.96      251.16      7.42 o 
   5 -13  11      486.24      473.74     12.30 o 
  -4 -12  11        0.18        4.81      5.39 o 
  -3 -12  11      195.28      186.93     12.12 o 
  -2 -12  11       24.41       25.72      6.48 o 
  -1 -12  11       25.63       14.60      5.56 o 
   0 -12  11       80.16       83.49      9.37 o 
   1 -12  11      139.38      134.89     10.35 o 
   2 -12  11      242.64      247.82      6.56 o 
   3 -12  11      458.29      475.53     10.24 o 
   4 -12  11       59.60       54.39      4.18 o 
   5 -12  11        4.65        4.44      1.91 o 
   6 -12  11       22.55       27.91      4.04 o 
  -5 -11  11        0.02        6.72      3.28 o 
  -4 -11  11       24.72        6.38      3.54 o 
  -3 -11  11       31.85       30.07      6.87 o 
  -2 -11  11        1.64        2.83      4.63 o 
  -1 -11  11       65.53       66.53      8.21 o 
   0 -11  11        4.95       10.00      5.06 o 
   1 -11  11        0.55       -0.11      2.59 o 
   2 -11  11      476.31      481.71      9.67 o 
   3 -11  11       72.40       68.18      4.03 o 
   4 -11  11       63.96       64.31      5.09 o 
   5 -11  11        2.01        3.30      2.35 o 
   6 -11  11       14.82       18.07      3.20 o 
   7 -11  11       66.35       77.33      5.46 o 
  -6 -10  11        0.24       -0.84      2.93 o 
  -5 -10  11       24.84       23.34      4.22 o 
  -4 -10  11       86.02      109.99      6.92 o 
  -3 -10  11        0.06       -4.28      4.28 o 
  -2 -10  11       93.23       90.99      5.17 o 
  -1 -10  11       30.56        9.26      4.40 o 
   0 -10  11       29.16       26.38      6.08 o 
   1 -10  11      239.34      242.57      7.87 o 
   2 -10  11        0.00        0.56      1.55 o 
   3 -10  11      132.36      154.62      4.48 o 
   4 -10  11       55.25       56.57      4.07 o 
   5 -10  11       69.48       66.33      4.50 o 
   6 -10  11      159.85      180.87      6.69 o 
   7 -10  11       98.25       88.72      6.85 o 
  -7  -9  11       15.92       21.15      4.39 o 
  -6  -9  11        2.40        0.99      3.62 o 
  -5  -9  11       62.24       66.86      5.92 o 
  -4  -9  11        9.14        7.45      2.97 o 
  -3  -9  11       26.02       26.17      3.63 o 
  -2  -9  11        1.05        1.71      2.32 o 
  -1  -9  11       41.46       40.99      4.06 o 
   0  -9  11        1.14       -1.12      2.44 o 
   1  -9  11       16.03       17.28      2.54 o 
   2  -9  11       82.86       76.38      3.12 o 
   3  -9  11        0.25        1.82      1.85 o 
   4  -9  11       15.95       19.42      2.83 o 
   5  -9  11        0.09        2.54      2.50 o 
   6  -9  11       41.60       44.72      3.91 o 
   7  -9  11       10.24       15.64      3.23 o 
  -7  -8  11        5.96        5.67      3.57 o 
  -6  -8  11       72.56       72.17      6.27 o 
  -5  -8  11       34.69       31.55      4.42 o 
  -4  -8  11       11.75       20.45      3.48 o 
  -3  -8  11        1.28       -0.09      2.39 o 
  -2  -8  11       29.68       24.25      4.14 o 
  -1  -8  11      418.94      406.49      9.95 o 
   0  -8  11        1.92        1.62      1.65 o 
   1  -8  11       48.81       46.23      2.67 o 
   2  -8  11       58.16       49.94      2.90 o 
   3  -8  11       35.89       38.22      3.30 o 
   4  -8  11        5.21        4.80      3.76 o 
   5  -8  11        2.16       -0.21      1.87 o 
   6  -8  11        5.95        9.31      2.48 o 
   7  -8  11        1.04       -2.12      2.12 o 
  -8  -7  11       51.83       70.97      9.68 o 
  -7  -7  11       91.17      109.24      6.86 o 
  -6  -7  11      322.00      355.81     11.45 o 
  -5  -7  11       12.34        8.54      3.21 o 
  -4  -7  11       45.93       40.37      6.17 o 
  -3  -7  11       18.63       16.87      4.27 o 
  -2  -7  11       79.92       72.71      4.87 o 
  -1  -7  11      574.85      570.13      9.03 o 
   0  -7  11        1.16        3.70      1.73 o 
   1  -7  11       35.97       37.68      2.46 o 
   2  -7  11      201.70      198.89      4.64 o 
   3  -7  11      183.88      169.45      4.48 o 
   4  -7  11       45.30       49.18      3.09 o 
   5  -7  11        5.16        5.91      2.13 o 
   6  -7  11       45.86       48.65      4.03 o 
   7  -7  11        7.94       11.75      3.76 o 
  -7  -6  11       46.54       54.42      5.48 o 
  -6  -6  11        4.55        4.81      2.80 o 
  -5  -6  11      101.56       96.04      8.67 o 
  -4  -6  11       14.57       16.04      3.45 o 
  -3  -6  11       18.55       15.72      3.02 o 
  -2  -6  11        3.61        3.96      1.74 o 
  -1  -6  11       14.52       13.60      2.14 o 
   0  -6  11      287.92      251.30      5.96 o 
   1  -6  11       46.69       43.16      3.25 o 
   2  -6  11       56.55       55.39      2.95 o 
   3  -6  11        0.01       -0.58      1.43 o 
   4  -6  11        1.73        0.23      1.80 o 
   5  -6  11        0.19        3.55      1.75 o 
   6  -6  11       59.79       60.11      3.55 o 
   7  -6  11       92.65      100.44      5.16 o 
  -8  -5  11       87.15      102.29      6.79 o 
  -7  -5  11       31.81       28.26      4.40 o 
  -6  -5  11        8.97        1.96      4.22 o 
  -5  -5  11       60.10       64.67      5.20 o 
  -4  -5  11      246.79      210.10     15.52 o 
  -3  -5  11      974.58      867.56     15.59 o 
  -2  -5  11     1388.81     1217.61     14.66 o 
  -1  -5  11      224.75      231.55      5.68 o 
   0  -5  11      292.53      286.88      7.48 o 
   1  -5  11        0.31       -0.59      1.43 o 
   2  -5  11       59.32       62.12      3.05 o 
   3  -5  11        8.33       11.22      1.91 o 
   4  -5  11       50.17       41.62      2.93 o 
   5  -5  11       67.47       67.28      3.59 o 
   6  -5  11        7.73        7.62      3.26 o 
   7  -5  11       51.99       54.28      3.74 o 
  -8  -4  11       20.15       25.30      4.26 o 
  -7  -4  11       19.31       18.52      3.71 o 
  -6  -4  11       21.92       17.91      3.56 o 
  -5  -4  11      142.02      105.10      5.59 o 
  -4  -4  11       12.75        5.06      2.42 o 
  -3  -4  11      658.82      564.95      8.90 o 
  -2  -4  11        7.28        6.09      1.84 o 
  -1  -4  11       34.74       32.41      2.85 o 
   0  -4  11      110.63      112.46      3.41 o 
   1  -4  11      141.15      143.95      3.97 o 
   2  -4  11      122.43      119.22      3.85 o 
   3  -4  11       27.55       26.18      2.45 o 
   4  -4  11      254.11      274.47      5.95 o 
   5  -4  11        3.30        4.10      1.80 o 
   6  -4  11        1.82        0.83      2.05 o 
   7  -4  11        0.29        2.64      1.89 o 
  -9  -3  11        2.37        2.48      4.36 o 
  -8  -3  11       17.08       10.05      3.46 o 
  -7  -3  11        4.23        2.24      4.61 o 
  -6  -3  11       78.82       80.86      5.23 o 
  -5  -3  11       77.39       57.66      4.78 o 
  -4  -3  11       25.69       30.46      2.60 o 
  -3  -3  11       75.62       82.63      5.16 o 
  -2  -3  11       60.63       57.04      4.69 o 
  -1  -3  11      115.59      111.79      4.16 o 
   0  -3  11     1847.06     1779.59     16.53 o 
   1  -3  11      332.45      331.18      5.89 o 
   2  -3  11     1490.60     1494.37     15.24 o 
   3  -3  11      407.26      378.20      6.81 o 
   4  -3  11      331.27      315.37      6.42 o 
   5  -3  11        1.43        3.28      1.74 o 
   6  -3  11        0.03        1.90      1.72 o 
   7  -3  11        8.97       10.67      2.28 o 
  -9  -2  11        5.99        2.72      4.40 o 
  -8  -2  11       54.07       63.55      8.65 o 
  -7  -2  11       33.08       40.51      4.56 o 
  -6  -2  11       50.22       42.06      4.47 o 
  -5  -2  11      385.24      339.36      9.20 o 
  -4  -2  11      212.61      189.14      6.35 o 
  -3  -2  11      188.57      186.62      7.87 o 
  -2  -2  11      282.89      277.09      6.21 o 
  -1  -2  11      722.57      716.53     10.66 o 
   0  -2  11       80.64       80.84      3.59 o 
   1  -2  11      653.36      625.75      9.11 o 
   2  -2  11       13.16       16.05      2.10 o 
   3  -2  11      238.94      238.71      8.81 o 
   4  -2  11      387.98      366.74      7.07 o 
   5  -2  11        5.44        7.12      1.90 o 
   6  -2  11       22.78       25.64      2.78 o 
   7  -2  11        3.82        6.88      2.21 o 
  -9  -1  11       30.15       29.45      6.63 o 
  -8  -1  11      140.73      144.42     10.67 o 
  -7  -1  11       26.08       22.12      5.42 o 
  -6  -1  11        6.56        8.54      3.94 o 
  -5  -1  11       20.40       18.16      2.58 o 
  -4  -1  11       62.74       54.02      3.50 o 
  -3  -1  11       80.33       76.08      3.59 o 
  -2  -1  11      241.74      227.09      5.64 o 
  -1  -1  11     1469.12     1407.60     16.72 o 
   0  -1  11      112.72      119.94      3.75 o 
   1  -1  11      338.60      335.44      6.46 o 
   2  -1  11       44.40       49.28      3.45 o 
   3  -1  11       52.24       56.87      3.26 o 
   4  -1  11        2.47        1.58      1.78 o 
   5  -1  11        4.58        4.65      1.82 o 
   6  -1  11      188.71      175.67      5.45 o 
  -9   0  11        2.64       10.28      5.07 o 
  -8   0  11       40.27       41.21      7.41 o 
  -7   0  11       49.51       57.44      7.54 o 
  -6   0  11        1.70        1.90      1.84 o 
  -5   0  11       46.71       43.33      3.90 o 
  -4   0  11       69.55       55.33      3.98 o 
  -3   0  11       28.28       33.65      4.29 o 
  -2   0  11      109.24       91.05      4.72 o 
  -1   0  11        2.16        4.30      1.81 o 
   0   0  11       12.80       14.14      2.90 o 
   1   0  11      175.46      171.76      6.74 o 
   2   0  11      131.58      124.48      4.14 o 
   3   0  11      150.35      156.66      4.67 o 
   4   0  11      135.44      133.30      4.55 o 
   5   0  11       15.54       13.75      2.73 o 
   6   0  11      113.53      123.61      7.29 o 
  -8   1  11        8.97        9.77      5.03 o 
  -7   1  11       77.98       88.68      9.26 o 
  -6   1  11        8.06        8.32      2.22 o 
  -5   1  11        1.01       -2.07      3.44 o 
  -4   1  11       63.72       59.37      4.23 o 
  -3   1  11       10.11        8.18      2.34 o 
  -2   1  11       49.52       46.36      4.11 o 
  -1   1  11       75.52       73.27      3.72 o 
   0   1  11      493.67      467.33      8.73 o 
   1   1  11       12.72       12.78      1.95 o 
   2   1  11        6.54        8.37      1.83 o 
   3   1  11       44.67       38.10      2.98 o 
   4   1  11       16.92       20.66      2.48 o 
   5   1  11        3.43        3.47      2.37 o 
   6   1  11        6.59        5.98      2.56 o 
  -8   2  11       14.05        9.41      5.06 o 
  -7   2  11       25.62       35.10      3.95 o 
  -6   2  11        0.00        0.88      1.84 o 
  -5   2  11       62.46       51.38      4.48 o 
  -4   2  11      117.50      119.39     11.39 o 
  -3   2  11       19.67       18.69      3.98 o 
  -2   2  11       39.88       48.76      4.36 o 
  -1   2  11       50.13       54.24      3.62 o 
   0   2  11       18.11       16.49      2.53 o 
   1   2  11       21.28       24.12      2.93 o 
   2   2  11      105.44       87.44      4.36 o 
   3   2  11       24.73       19.08      2.90 o 
   4   2  11       84.59       78.92      5.14 o 
   5   2  11        7.26       15.00      3.42 o 
  -8   3  11        1.94       10.80      5.30 o 
  -7   3  11       49.53       45.05      4.56 o 
  -6   3  11        7.13        9.54      3.71 o 
  -5   3  11       31.53       27.58      7.72 o 
  -4   3  11       20.16       15.67      2.90 o 
  -3   3  11        0.33        1.84      2.10 o 
  -2   3  11       20.16       18.81      5.26 o 
  -1   3  11       13.86       16.28      3.17 o 
   0   3  11       46.71       54.27      3.93 o 
   1   3  11       88.95       91.72      5.96 o 
   2   3  11       15.52       24.48      3.20 o 
   3   3  11        7.90        4.02      2.21 o 
   4   3  11       14.37       16.76      4.14 o 
  -7   4  11       74.06       78.50      5.38 o 
  -6   4  11        7.43        8.64      2.96 o 
  -5   4  11        6.01        5.93      2.45 o 
  -4   4  11       32.76       40.03      4.24 o 
  -3   4  11      363.94      384.09     10.37 o 
  -2   4  11        6.56        4.31      2.35 o 
  -1   4  11        7.52       10.29      2.13 o 
   0   4  11       29.66       24.39      2.99 o 
   1   4  11       21.47       24.38      3.08 o 
   2   4  11        9.62       20.57      3.10 o 
   3   4  11       22.94       23.18      3.25 o 
  -7   5  11       12.01       14.02      4.08 o 
  -6   5  11       93.46      103.51      7.84 o 
  -5   5  11      218.17      248.97      9.01 o 
  -4   5  11       47.14       60.67      5.23 o 
  -3   5  11      188.23      195.94     13.28 o 
  -2   5  11        3.94        1.67      2.22 o 
  -1   5  11       19.23       27.65      3.07 o 
   0   5  11      143.19      156.11      5.83 o 
   1   5  11       83.48       87.48      5.10 o 
   2   5  11      149.28      147.76      6.00 o 
  -6   6  11       35.39       42.75      6.35 o 
  -5   6  11        0.08        1.90      2.82 o 
  -4   6  11       11.87        5.71      3.09 o 
  -3   6  11       27.02       29.58      4.15 o 
  -2   6  11        6.56       11.10      3.08 o 
  -1   6  11        0.72        4.32      3.67 o 
   0   6  11        4.43        3.84      2.06 o 
   1   6  11       93.87      131.94      5.73 o 
  -3   7  11      288.27      351.49     15.25 o 
  -2   7  11      133.32      160.11     10.17 o 
  -1 -14  12        7.88        7.24      5.63 o 
   0 -14  12       55.39       59.56      9.12 o 
   1 -14  12       62.62       58.47      9.01 o 
   2 -14  12       90.97       91.28     10.62 o 
   3 -14  12        3.71       -1.85      5.67 o 
  -3 -13  12       16.37        8.83      5.41 o 
  -2 -13  12        1.44       -2.72      4.73 o 
  -1 -13  12      192.98      195.49     12.91 o 
   0 -13  12        0.07       -2.04      4.83 o 
   1 -13  12        7.24        1.96      5.28 o 
   2 -13  12       27.54       25.70      7.10 o 
   3 -13  12        0.54        0.80      2.03 o 
   4 -13  12      370.59      397.00      9.40 o 
   5 -13  12      102.82       94.92      9.44 o 
  -4 -12  12        0.76       -2.54      2.81 o 
  -3 -12  12       50.52       36.85      7.91 o 
  -2 -12  12        5.84        0.56      4.60 o 
  -1 -12  12       35.36       31.08      7.11 o 
   0 -12  12       10.39        5.00      5.23 o 
   1 -12  12        8.95        7.57      5.63 o 
   2 -12  12        9.04       10.93      3.54 o 
   3 -12  12       18.76       15.85      2.86 o 
   4 -12  12      176.22      207.71      5.71 o 
   5 -12  12      364.26      386.84      9.35 o 
  -5 -11  12        0.33       -3.02      3.02 o 
  -4 -11  12       28.11       27.78      7.08 o 
  -3 -11  12        0.06       -4.01      4.01 o 
  -2 -11  12        8.01       -0.59      1.71 o 
  -1 -11  12       16.24       18.99      5.70 o 
   0 -11  12       18.01       15.97      5.66 o 
   1 -11  12       21.05       18.21      5.88 o 
   2 -11  12       12.62       11.71      3.85 o 
   3 -11  12      321.79      324.89      6.68 o 
   4 -11  12       17.61       22.34      3.22 o 
   5 -11  12        0.12       -1.07      2.35 o 
   6 -11  12        0.02        2.14      2.51 o 
  -6 -10  12        0.86        3.10      3.25 o 
  -5 -10  12       13.65       19.64      4.13 o 
  -4 -10  12        0.02       -2.56      2.56 o 
  -3 -10  12        8.19        9.45      3.02 o 
  -2 -10  12        0.07        0.75      3.04 o 
  -1 -10  12        8.75       17.35      5.67 o 
   0 -10  12        4.37        6.46      4.26 o 
   2 -10  12        4.46       -0.25      2.70 o 
   3 -10  12        3.27        6.42      2.33 o 
   4 -10  12        6.39        7.27      2.54 o 
   5 -10  12        3.52        2.75      2.46 o 
   6 -10  12       35.05       47.03      4.25 o 
  -6  -9  12      234.63      252.99      9.75 o 
  -5  -9  12       59.93       68.28      7.18 o 
  -4  -9  12       47.36       65.29      5.77 o 
  -3  -9  12       30.21       30.31      5.45 o 
  -2  -9  12       53.76       59.73      5.02 o 
  -1  -9  12        0.56       -0.02      4.50 o 
   0  -9  12      135.27      143.35      6.51 o 
   1  -9  12       36.44       37.65      4.09 o 
   2  -9  12        2.85        4.11      2.06 o 
   3  -9  12        4.42        3.89      1.75 o 
   4  -9  12        7.23        7.23      2.23 o 
   5  -9  12       16.76       17.79      6.20 o 
   6  -9  12       23.54       28.40      5.03 o 
   7  -9  12       25.93       33.01      4.35 o 
  -7  -8  12       11.21        4.95      3.36 o 
  -6  -8  12       23.82       34.48      4.99 o 
  -5  -8  12       15.58       22.55      4.09 o 
  -4  -8  12        7.02        9.14      3.07 o 
  -3  -8  12        5.42       11.08      3.04 o 
  -2  -8  12       18.05       16.85      3.27 o 
  -1  -8  12      302.85      307.66      8.96 o 
   0  -8  12       67.68       70.37      3.81 o 
   1  -8  12        5.94        4.33      2.10 o 
   2  -8  12        3.84        3.75      1.68 o 
   3  -8  12       58.39       51.09      3.80 o 
   4  -8  12       11.52       10.91      2.39 o 
   5  -8  12       23.96       24.12      4.12 o 
   6  -8  12       14.69       10.30      3.96 o 
   7  -8  12       24.96       20.71      4.33 o 
  -7  -7  12        0.01       -2.43      2.98 o 
  -6  -7  12        0.25        3.50      3.13 o 
  -5  -7  12        0.05        3.22      2.68 o 
  -4  -7  12       46.11       48.54      4.80 o 
  -3  -7  12       70.68       74.48      6.59 o 
  -2  -7  12      114.31       91.35      5.33 o 
  -1  -7  12        0.06       -1.60      1.60 o 
   0  -7  12      481.28      461.11      8.47 o 
   1  -7  12        0.19       -0.61      1.83 o 
   2  -7  12        1.18        1.11      1.54 o 
   3  -7  12       11.63       18.93      2.25 o 
   4  -7  12      113.44      119.05      5.43 o 
   5  -7  12       12.75       11.90      2.62 o 
   6  -7  12        7.99        5.53      2.69 o 
   7  -7  12        3.42        6.99      2.67 o 
  -7  -6  12       65.80       71.24      6.29 o 
  -6  -6  12       11.66       17.64      3.74 o 
  -5  -6  12        7.99       10.58      3.28 o 
  -4  -6  12       20.12       22.91      3.65 o 
  -3  -6  12       82.51       81.35      5.12 o 
  -2  -6  12        9.29        5.79      3.50 o 
  -1  -6  12      928.13      828.97     11.82 o 
   0  -6  12       19.20       10.45      2.21 o 
   1  -6  12        2.36        2.35      2.00 o 
   2  -6  12       83.21       78.61      3.36 o 
   3  -6  12      118.79      120.14      4.09 o 
   4  -6  12      148.89      164.86      4.81 o 
   5  -6  12       10.47       12.65      2.26 o 
   6  -6  12       55.64       55.83      3.79 o 
   7  -6  12       38.04       43.93      4.24 o 
  -8  -5  12        8.20       10.38      3.52 o 
  -7  -5  12        2.13        0.83      3.09 o 
  -6  -5  12       81.07       71.01      8.42 o 
  -5  -5  12       18.27       22.66      6.02 o 
  -4  -5  12        9.89        8.07      2.88 o 
  -3  -5  12      400.09      316.32      9.14 o 
  -2  -5  12       45.20       36.98      4.62 o 
  -1  -5  12      252.97      236.86      7.39 o 
   0  -5  12        5.65        2.48      2.60 o 
   1  -5  12       31.77       34.89      2.57 o 
   2  -5  12      135.77      143.69      5.73 o 
   3  -5  12       19.50       11.44      2.66 o 
   4  -5  12      507.58      473.46      8.12 o 
   5  -5  12      137.38      136.43      4.64 o 
   6  -5  12       65.57       68.06      4.14 o 
   7  -5  12        3.06        8.12      2.34 o 
  -8  -4  12        0.01        1.19      3.09 o 
  -7  -4  12        0.12       -1.60      2.66 o 
  -6  -4  12        0.69        2.36      2.56 o 
  -5  -4  12        4.84        2.41      3.58 o 
  -4  -4  12       62.34       44.98      6.42 o 
  -3  -4  12        0.93        0.08      1.50 o 
  -2  -4  12      412.68      377.88      7.52 o 
  -1  -4  12      274.33      260.16      7.76 o 
   0  -4  12       71.90       77.00      3.87 o 
   1  -4  12       12.78       13.73      2.01 o 
   2  -4  12      140.39      142.46      4.33 o 
   3  -4  12      384.05      391.22      7.11 o 
   4  -4  12      255.56      262.60      6.06 o 
   5  -4  12       22.35       27.52      2.81 o 
   6  -4  12       44.51       39.89      3.39 o 
   7  -4  12       46.98       47.72      3.75 o 
  -8  -3  12        8.84        4.86      4.74 o 
  -7  -3  12       37.76       27.94      4.16 o 
  -6  -3  12       21.05       20.76      4.70 o 
  -5  -3  12      211.82      190.53      7.32 o 
  -4  -3  12       53.06       38.48      2.95 o 
  -3  -3  12        0.26        2.64      1.59 o 
  -2  -3  12        7.17        4.24      3.02 o 
  -1  -3  12      108.40      112.23      4.48 o 
   0  -3  12        8.88       10.42      2.29 o 
   1  -3  12     1569.67     1556.80     15.74 o 
   2  -3  12      527.17      526.05      8.24 o 
   3  -3  12       35.65       38.14      3.05 o 
   4  -3  12      145.44      135.54      5.02 o 
   5  -3  12       36.99       32.71      3.03 o 
   6  -3  12        0.21        0.35      1.82 o 
  -8  -2  12       46.62       43.65      7.60 o 
  -7  -2  12        2.25        1.27      3.78 o 
  -6  -2  12       80.80       67.89      8.06 o 
  -5  -2  12       85.96       80.01      5.41 o 
  -4  -2  12        3.39        3.88      1.66 o 
  -3  -2  12      289.31      260.59      7.77 o 
  -2  -2  12      115.06      105.94      5.66 o 
  -1  -2  12       70.87       71.20      3.71 o 
   0  -2  12      173.01      173.52      6.54 o 
   1  -2  12       26.58       32.48      2.64 o 
   2  -2  12      581.20      589.00      8.90 o 
   3  -2  12        3.07        2.56      1.79 o 
   4  -2  12       37.73       30.07      2.80 o 
   5  -2  12        0.66        1.86      1.91 o 
   6  -2  12        0.16        3.50      1.97 o 
  -8  -1  12        6.28       19.39      6.03 o 
  -7  -1  12        6.24        0.10      4.14 o 
  -6  -1  12        5.46        5.63      3.87 o 
  -5  -1  12        2.53        0.24      4.80 o 
  -4  -1  12       25.19       16.98      3.11 o 
  -3  -1  12       30.10       34.04      3.53 o 
  -2  -1  12       97.98       89.93      4.01 o 
  -1  -1  12        7.75        7.32      2.03 o 
   0  -1  12      423.94      399.16      8.17 o 
   1  -1  12      135.63      141.85      4.34 o 
   2  -1  12       65.20       68.62      3.53 o 
   3  -1  12       49.42       51.50      3.84 o 
   4  -1  12       29.28       29.73      2.86 o 
   5  -1  12      121.32      116.48      5.85 o 
   6  -1  12        4.96       12.01      2.35 o 
  -8   0  12       11.29       14.93      5.18 o 
  -7   0  12       78.54       88.69      8.63 o 
  -6   0  12       18.57       16.17      5.06 o 
  -5   0  12        0.20        3.10      4.65 o 
  -4   0  12        0.26       -1.24      1.63 o 
  -3   0  12       93.83       83.72      4.85 o 
  -2   0  12       15.96       21.43      4.03 o 
  -1   0  12        0.84        0.19      2.04 o 
   0   0  12       98.89       94.26      4.23 o 
   1   0  12        1.31        4.90      1.70 o 
   2   0  12        6.59        7.62      1.94 o 
   3   0  12       78.02       82.05      3.82 o 
   4   0  12      238.75      228.20      6.06 o 
   5   0  12        2.58        4.55      1.81 o 
  -8   1  12       31.73       37.00      7.14 o 
  -7   1  12       11.52       15.39      5.32 o 
  -6   1  12       29.03       37.79      4.12 o 
  -5   1  12        1.75       -0.76      1.55 o 
  -4   1  12      109.33      106.66      7.60 o 
  -3   1  12      122.02      111.23      5.57 o 
  -2   1  12        8.39       10.57      2.63 o 
  -1   1  12       56.21       53.31      5.63 o 
   0   1  12       57.77       69.34      4.47 o 
   1   1  12       73.99       76.69      4.33 o 
   2   1  12        4.95        6.24      2.28 o 
   3   1  12       41.56       42.91      3.86 o 
   4   1  12       26.65       26.90      2.82 o 
   5   1  12       15.75       20.54      3.85 o 
  -8   2  12      139.26      176.49     11.92 o 
  -7   2  12      107.18      117.49      6.09 o 
  -6   2  12       13.74       10.18      2.60 o 
  -5   2  12       12.01       12.10      4.82 o 
  -4   2  12      242.21      221.18      7.79 o 
  -3   2  12        0.02        4.50      2.36 o 
  -2   2  12       95.30       87.66      5.33 o 
  -1   2  12        0.20        0.37      2.89 o 
   0   2  12       43.56       38.81      3.40 o 
   1   2  12      211.99      207.48      6.49 o 
   2   2  12       21.40       18.37      2.90 o 
   3   2  12       60.33       57.85      5.25 o 
   4   2  12      154.18      159.62      6.34 o 
  -7   3  12       41.93       50.51      4.86 o 
  -6   3  12        3.24        6.24      2.53 o 
  -5   3  12       27.71       27.36      3.79 o 
  -4   3  12        6.74        2.47      2.18 o 
  -3   3  12       92.72      102.70      5.77 o 
  -2   3  12       21.67       28.84      3.92 o 
  -1   3  12        3.74        4.27      2.59 o 
   0   3  12       32.65       25.53      4.44 o 
   1   3  12       31.17       28.46      3.41 o 
   2   3  12       23.19       17.15      2.86 o 
   3   3  12       58.82       64.04      4.75 o 
  -6   4  12        0.04        1.95      2.41 o 
  -5   4  12       16.54        7.78      2.72 o 
  -4   4  12      353.34      373.95     20.52 o 
  -3   4  12        0.20        1.34      2.50 o 
  -2   4  12        0.53        0.61      2.25 o 
  -1   4  12        2.71       -0.59      2.31 o 
   0   4  12       60.73       54.02      4.15 o 
   1   4  12       11.83       13.09      2.66 o 
   2   4  12        0.45        3.05      2.21 o 
  -5   5  12        2.22        4.08      2.45 o 
  -4   5  12       18.52       16.65      3.42 o 
  -3   5  12       18.77       24.51      5.35 o 
  -2   5  12        9.80       10.46      3.18 o 
  -1   5  12      156.73      169.47      9.91 o 
   0   5  12       11.16        9.12      2.53 o 
   1   5  12      375.31      372.90      9.34 o 
  -3   6  12       17.56       15.74      3.30 o 
  -2   6  12       31.26       39.81      4.68 o 
   1 -14  13       16.66       13.50      6.16 o 
  -2 -13  13       11.73       -3.50      4.97 o 
  -1 -13  13       35.91       20.46      7.07 o 
   0 -13  13       21.42       17.78      6.77 o 
   1 -13  13        3.90        1.74      5.62 o 
   2 -13  13        6.40        2.37      5.53 o 
   3 -13  13       26.02       21.54      4.40 o 
   4 -13  13       89.48      102.74      6.97 o 
  -3 -12  13       52.52       67.39      9.34 o 
  -2 -12  13        1.08        0.69      4.02 o 
  -1 -12  13       57.77       55.42      8.52 o 
   0 -12  13       37.45       29.32      7.46 o 
   1 -12  13       18.96       18.59      6.20 o 
   2 -12  13       27.77       26.39      4.32 o 
   3 -12  13       19.10       19.40      4.08 o 
   4 -12  13      116.74      135.22      5.85 o 
   5 -12  13        8.74        5.12      4.03 o 
  -4 -11  13       72.94       65.56      9.43 o 
  -3 -11  13        1.02        1.69      4.64 o 
  -2 -11  13       22.76       27.94      7.03 o 
  -1 -11  13       60.64       55.88      8.24 o 
   1 -11  13       37.96       38.73      7.60 o 
   2 -11  13       60.51       61.43      5.46 o 
   3 -11  13      147.97      163.34     12.43 o 
   4 -11  13       36.39       48.90      4.27 o 
   5 -11  13       51.15       62.23      4.76 o 
  -5 -10  13       21.38       21.16      4.42 o 
  -4 -10  13        0.34        3.07      2.80 o 
  -3 -10  13      188.50      207.80      8.26 o 
  -2 -10  13       18.58       17.98      3.54 o 
  -1 -10  13       26.20       24.01      6.00 o 
   0 -10  13        0.65       -1.75      4.13 o 
   1 -10  13        5.13        4.03      2.84 o 
   2 -10  13      172.22      183.60      7.58 o 
   3 -10  13       49.12       45.32      6.64 o 
   4 -10  13        3.35        5.26      2.56 o 
   5 -10  13        4.91        8.37      2.87 o 
   6 -10  13       43.28       44.94      4.40 o 
  -6  -9  13       18.79       30.87      9.36 o 
  -5  -9  13      111.77      130.16      7.29 o 
  -4  -9  13      161.08      196.77      8.29 o 
  -3  -9  13      121.65      131.77     11.47 o 
  -2  -9  13        2.74        9.53      2.93 o 
  -1  -9  13        0.45       -2.89      3.18 o 
   0  -9  13       82.13       77.00      4.13 o 
   1  -9  13       35.06       52.68      4.80 o 
   2  -9  13        4.99        5.95      4.46 o 
   3  -9  13        1.45        1.36      2.09 o 
   4  -9  13        5.78        2.60      2.26 o 
   5  -9  13        0.00        1.92      3.51 o 
   6  -9  13       18.33       17.96      4.13 o 
  -6  -8  13       20.88       18.24      4.52 o 
  -5  -8  13       46.56       55.47      5.61 o 
  -4  -8  13       41.09       52.36      5.56 o 
  -3  -8  13        0.03        2.63      2.62 o 
  -2  -8  13        0.24        4.16      2.59 o 
  -1  -8  13      105.64      101.34     13.17 o 
   0  -8  13      197.23      191.48      5.65 o 
   1  -8  13       98.17       89.43      4.31 o 
   2  -8  13      183.08      183.92      5.80 o 
   3  -8  13        2.19        0.97      2.10 o 
   4  -8  13       14.10       12.56      2.73 o 
   5  -8  13       29.04       35.03      3.82 o 
   6  -8  13      166.92      171.39      6.57 o 
  -7  -7  13      205.68      237.24      9.69 o 
  -6  -7  13      145.85      170.81      8.12 o 
  -5  -7  13       48.98       41.73      7.74 o 
  -4  -7  13       63.39       64.44      5.56 o 
  -3  -7  13       68.36       79.56      5.31 o 
  -2  -7  13      186.21      168.34      7.17 o 
  -1  -7  13      200.67      185.86      5.56 o 
   0  -7  13      148.06      128.75      8.39 o 
   1  -7  13       11.67       10.05      2.37 o 
   2  -7  13       30.45       25.49      3.42 o 
   3  -7  13        1.11       -0.93      1.65 o 
   4  -7  13       54.57       60.49      3.64 o 
   5  -7  13        7.45       10.30      2.78 o 
   6  -7  13        0.27        1.22      2.57 o 
  -7  -6  13        1.25        0.45      3.12 o 
  -6  -6  13        4.81        4.64      6.49 o 
  -5  -6  13        1.64       -1.80      2.66 o 
  -4  -6  13       25.61       24.83      3.88 o 
  -3  -6  13        5.69        2.12      2.70 o 
  -2  -6  13       78.82       92.68      4.09 o 
  -1  -6  13       10.76        7.27      2.10 o 
   0  -6  13      185.43      185.48      5.72 o 
   1  -6  13      158.67      171.50      5.57 o 
   2  -6  13        2.71        3.65      3.18 o 
   3  -6  13       48.24       50.18      3.26 o 
   4  -6  13      319.13      316.76      6.83 o 
   5  -6  13      211.45      215.84      5.94 o 
   6  -6  13      494.71      507.79      9.37 o 
  -7  -5  13      104.79      128.31      7.20 o 
  -6  -5  13        3.15        2.85      3.04 o 
  -5  -5  13       19.52       16.62      3.59 o 
  -4  -5  13        0.03       -0.12      2.68 o 
  -3  -5  13       14.41       10.28      3.19 o 
  -2  -5  13       17.80       11.59      2.27 o 
  -1  -5  13      116.55      107.36      4.55 o 
   0  -5  13       54.02       53.14      3.74 o 
   1  -5  13        3.35        1.11      1.98 o 
   2  -5  13      820.70      801.49     10.63 o 
   3  -5  13      684.82      670.81      9.86 o 
   4  -5  13      430.34      428.76      7.98 o 
   5  -5  13      169.65      159.81      5.24 o 
   6  -5  13        0.01       -0.66      2.51 o 
  -7  -4  13      232.33      244.02     19.18 o 
  -6  -4  13        0.07       -0.17      2.87 o 
  -5  -4  13       36.43       30.84      4.13 o 
  -4  -4  13        3.83        2.18      1.46 o 
  -3  -4  13       27.96       22.58      2.64 o 
  -2  -4  13        1.44       -1.53      1.53 o 
  -1  -4  13      104.02       97.28      5.76 o 
   0  -4  13       67.86       69.44      4.08 o 
   1  -4  13       29.04       29.48      3.09 o 
   2  -4  13       23.48       26.69      2.63 o 
   3  -4  13       95.59       90.88      3.91 o 
   4  -4  13      278.81      299.71      6.75 o 
   5  -4  13       89.50       93.09      4.73 o 
   6  -4  13        8.79        6.71      3.87 o 
  -8  -3  13      201.91      234.00     13.78 o 
  -7  -3  13      108.82      121.32     10.20 o 
  -6  -3  13       45.62       64.79      8.29 o 
  -5  -3  13       71.27       64.43      5.40 o 
  -4  -3  13       42.54       43.52      4.47 o 
  -3  -3  13       16.86       18.05      2.48 o 
  -2  -3  13        5.07        0.00      1.21 o 
  -1  -3  13       17.31       13.10      2.43 o 
   0  -3  13        1.14        0.82      2.11 o 
   1  -3  13        2.68        2.30      2.00 o 
   2  -3  13       46.01       40.97      3.06 o 
   3  -3  13       40.83       39.62      3.11 o 
   4  -3  13       17.62       20.48      2.67 o 
   5  -3  13        2.43        4.30      2.06 o 
   6  -3  13      182.31      189.78      7.50 o 
  -8  -2  13        0.10        8.02      5.15 o 
  -7  -2  13       10.56        6.22      4.87 o 
  -6  -2  13       12.56       12.48      4.93 o 
  -5  -2  13        8.40       10.80      4.60 o 
  -4  -2  13        1.37        5.34      1.98 o 
  -3  -2  13        0.50        0.29      1.70 o 
  -2  -2  13       10.96       12.88      2.34 o 
  -1  -2  13        4.00        4.39      1.97 o 
   0  -2  13       20.28       21.99      2.72 o 
   1  -2  13        1.68        0.03      1.86 o 
   2  -2  13        0.88        2.20      1.93 o 
   3  -2  13       13.95       13.37      2.92 o 
   4  -2  13       12.38       12.48      2.40 o 
   5  -2  13        0.00        2.70      1.86 o 
  -7  -1  13       17.25       16.09      5.62 o 
  -6  -1  13        8.52       13.21      5.02 o 
  -5  -1  13       17.38       16.31      2.77 o 
  -4  -1  13       68.10       69.73      4.42 o 
  -3  -1  13        0.98        2.00      1.85 o 
  -2  -1  13       36.18       38.13      7.26 o 
  -1  -1  13      148.05      148.51     12.46 o 
   0  -1  13      307.66      306.25     16.18 o 
   1  -1  13       67.94       72.64      5.66 o 
   2  -1  13        5.52        7.71      2.47 o 
   3  -1  13       49.89       58.30      4.26 o 
   4  -1  13       13.11       18.87      2.68 o 
   5  -1  13        2.40        1.67      2.56 o 
  -7   0  13        1.25        3.31      4.55 o 
  -6   0  13      148.07      183.90     11.56 o 
  -5   0  13      135.11      138.95      6.15 o 
  -4   0  13       23.96       23.67      3.33 o 
  -3   0  13        9.63        5.36      3.02 o 
  -2   0  13        5.21        4.58      2.46 o 
  -1   0  13       16.55       24.20      3.53 o 
   0   0  13        2.49        1.34      2.23 o 
   1   0  13        6.48        5.69      2.16 o 
   2   0  13       23.78       22.49      3.09 o 
   3   0  13       26.48       27.53      4.46 o 
   4   0  13       26.75       27.45      2.91 o 
  -7   1  13       32.27       24.08      6.39 o 
  -6   1  13       79.93       83.26      7.99 o 
  -5   1  13        9.17        8.94      3.34 o 
  -4   1  13      109.88       86.17      7.69 o 
  -3   1  13       87.96       83.96      6.16 o 
  -2   1  13       11.84        8.55      2.60 o 
  -1   1  13      100.85       96.17      5.72 o 
   0   1  13        0.77        0.62      2.84 o 
   1   1  13      411.64      429.30     13.33 o 
   2   1  13        0.00       -0.20      2.59 o 
   3   1  13        0.69        0.55      2.15 o 
   4   1  13        0.00        2.27      3.89 o 
  -7   2  13      111.32      149.28     11.01 o 
  -6   2  13        0.59        0.94      4.23 o 
  -5   2  13       10.47       11.95      2.94 o 
  -4   2  13        4.47        6.14      2.44 o 
  -3   2  13      159.36      177.76      7.44 o 
  -2   2  13      598.58      615.54     14.02 o 
  -1   2  13      323.15      345.09     10.36 o 
   0   2  13        1.27        0.80      2.24 o 
   1   2  13       97.80      104.08      5.13 o 
   2   2  13        0.92        4.08      2.57 o 
   3   2  13        3.30        4.57      3.25 o 
  -6   3  13        1.54        2.92      3.45 o 
  -5   3  13       95.53       95.75      5.94 o 
  -4   3  13       61.59       78.74      6.03 o 
  -3   3  13       26.09       37.51      4.47 o 
  -2   3  13      175.95      200.38      8.16 o 
  -1   3  13        0.52        5.35      2.80 o 
   0   3  13        1.69        1.14      2.61 o 
   1   3  13       40.44       37.62      3.83 o 
   2   3  13       68.19       88.42      5.97 o 
  -5   4  13        6.01        2.32      2.37 o 
  -4   4  13        3.79        3.70      3.79 o 
  -3   4  13       42.82       56.38      5.35 o 
  -2   4  13       37.09       34.58      4.49 o 
  -1   4  13       11.34       15.70      3.53 o 
   0   4  13       70.88       74.28     11.10 o 
  -1 -13  14        9.64       13.02      6.57 o 
   0 -13  14       21.00       29.56      7.63 o 
   1 -13  14        3.04       11.75      6.31 o 
   2 -13  14       12.58       11.94      6.43 o 
  -3 -12  14        4.86        2.44      5.38 o 
  -2 -12  14       37.91       38.44      7.74 o 
  -1 -12  14       36.56       32.42      7.16 o 
   0 -12  14       60.25        6.86      4.50 o 
   1 -12  14       32.61       26.07      7.03 o 
   2 -12  14        0.37       -4.59      4.59 o 
   3 -12  14        1.81       -0.86      3.84 o 
   4 -12  14      130.16      120.86      7.43 o 
  -4 -11  14       10.22        9.46      5.74 o 
  -3 -11  14        2.46       -1.51      4.94 o 
  -2 -11  14      164.73      182.15     12.74 o 
  -1 -11  14       12.34       13.44      6.11 o 
   0 -11  14       95.47      103.67     10.34 o 
   1 -11  14        0.18        0.12      5.24 o 
   2 -11  14        9.87        8.16      2.65 o 
   3 -11  14        0.79       -2.77      4.79 o 
   4 -11  14       13.81       18.76      8.55 o 
  -4 -10  14      131.04      129.96      7.31 o 
  -3 -10  14       30.70       21.09      4.25 o 
  -2 -10  14        6.51        6.83      3.12 o 
  -1 -10  14       16.14       16.01      5.73 o 
   0 -10  14        0.20       -0.54      4.93 o 
   1 -10  14       38.29       26.49      4.13 o 
   2 -10  14      113.96      113.36      6.88 o 
   3 -10  14       82.83       91.11     11.37 o 
   4 -10  14      453.74      465.24     12.75 o 
   5 -10  14       21.19       17.04      4.08 o 
  -5  -9  14       46.10       51.73      5.85 o 
  -4  -9  14        0.01       -2.12      6.78 o 
  -3  -9  14        7.02        6.91      3.31 o 
  -2  -9  14        5.16        4.17      3.05 o 
  -1  -9  14       36.06       39.26      4.61 o 
   0  -9  14        4.01        0.87      2.55 o 
   1  -9  14      211.74      223.51      8.15 o 
   2  -9  14      113.66      104.88      6.14 o 
   3  -9  14      155.88      168.04     12.61 o 
   4  -9  14       51.43       57.80      4.54 o 
   5  -9  14       65.58       82.98      6.06 o 
  -6  -8  14        1.97       -2.79      3.01 o 
  -5  -8  14       15.78       11.67      3.90 o 
  -4  -8  14        5.84        7.64      5.08 o 
  -3  -8  14        3.08       -2.92      2.92 o 
  -2  -8  14        0.40       -1.37      2.60 o 
  -1  -8  14        0.14        2.57      2.75 o 
   0  -8  14        8.23        7.43      2.34 o 
   1  -8  14      556.08      543.44     10.15 o 
   2  -8  14        9.46        8.34      2.52 o 
   3  -8  14      143.64      145.30      7.22 o 
   4  -8  14      110.12      124.66      5.42 o 
   5  -8  14      330.74      372.67      9.27 o 
  -6  -7  14        3.36        5.21      3.53 o 
  -5  -7  14       16.52       19.48      4.26 o 
  -4  -7  14       10.49       11.78      3.61 o 
  -3  -7  14        3.05        2.58      2.77 o 
  -2  -7  14        0.01        0.52      2.68 o 
  -1  -7  14        0.10        0.20      1.85 o 
   0  -7  14       24.98       21.87      2.95 o 
   1  -7  14       41.42       52.74      3.97 o 
   2  -7  14       94.43       94.92      4.67 o 
   3  -7  14       24.28       27.74      5.36 o 
   4  -7  14      127.39      131.74      4.79 o 
   5  -7  14       47.71       40.21      5.00 o 
  -6  -6  14       17.38       24.70      5.29 o 
  -5  -6  14       13.25        8.09      3.28 o 
  -4  -6  14        0.11       -0.19      2.73 o 
  -3  -6  14       71.38       68.02      6.90 o 
  -2  -6  14       78.91       88.00      7.46 o 
  -1  -6  14        9.65        7.53      2.31 o 
   0  -6  14      202.67      191.28      6.01 o 
   1  -6  14        4.27        4.09      2.24 o 
   2  -6  14        0.00        0.45      2.08 o 
   3  -6  14        1.04        2.00      2.20 o 
   4  -6  14       15.45       18.97      2.82 o 
   5  -6  14      542.33      567.65      9.93 o 
  -7  -5  14      196.94      209.15     10.30 o 
  -6  -5  14       18.22       14.07      3.61 o 
  -5  -5  14        3.61        3.96      4.43 o 
  -4  -5  14        4.65        0.96      2.79 o 
  -3  -5  14       56.03       59.19      5.24 o 
  -2  -5  14       84.77       89.61      4.35 o 
  -1  -5  14       21.64       23.97      3.85 o 
   0  -5  14       13.48       12.84      3.34 o 
   1  -5  14        5.76        3.88      2.21 o 
   2  -5  14       38.46       46.23      3.97 o 
   3  -5  14       68.43       77.96      4.07 o 
   4  -5  14        3.72        1.16      2.03 o 
   5  -5  14       11.81       13.63      2.69 o 
  -7  -4  14       56.55       73.77      9.25 o 
  -6  -4  14       41.86       49.04      5.32 o 
  -5  -4  14        1.45        3.21      2.78 o 
  -4  -4  14       66.34       60.70      5.33 o 
  -3  -4  14       30.60       29.46      3.00 o 
  -2  -4  14        2.77        3.33      2.94 o 
  -1  -4  14       28.40       32.51      3.23 o 
   0  -4  14        2.58        2.46      2.93 o 
   1  -4  14        0.89        0.36      2.10 o 
   2  -4  14       21.51       26.47      3.16 o 
   3  -4  14        5.46        8.99      2.25 o 
   4  -4  14      210.65      205.35      5.92 o 
   5  -4  14        4.40        5.13      2.24 o 
  -7  -3  14       13.80        4.40      4.69 o 
  -6  -3  14       19.55       19.19      5.71 o 
  -5  -3  14       44.04       43.44      7.09 o 
  -4  -3  14        4.48        1.50      4.12 o 
  -3  -3  14       25.12       25.64      2.92 o 
  -2  -3  14       14.85       11.80      2.41 o 
  -1  -3  14       11.54       17.37      4.09 o 
   0  -3  14       37.90       36.64      3.90 o 
   1  -3  14       75.49       87.28      4.62 o 
   2  -3  14       17.09       13.03      2.66 o 
   3  -3  14       16.11       18.38      2.59 o 
   4  -3  14        6.18        6.13      2.24 o 
   5  -3  14        2.28        6.20      2.70 o 
  -7  -2  14       70.60       87.22     10.20 o 
  -6  -2  14        5.22        3.89      4.63 o 
  -5  -2  14      110.40      108.03      8.97 o 
  -4  -2  14        6.19       11.13      2.58 o 
  -3  -2  14       17.00       29.42      3.64 o 
  -2  -2  14        7.17       11.40      2.88 o 
  -1  -2  14        2.86        1.50      1.97 o 
   0  -2  14       86.79       91.67      4.72 o 
   1  -2  14       47.69       55.68      5.05 o 
   2  -2  14        1.29        4.83      2.29 o 
   3  -2  14       49.77       52.09      4.27 o 
   4  -2  14        0.44        1.58      2.01 o 
  -7  -1  14        2.70       -2.59      4.12 o 
  -6  -1  14       14.21        2.92      4.55 o 
  -5  -1  14      110.64      135.31      6.24 o 
  -4  -1  14       51.87       70.10      5.01 o 
  -3  -1  14        0.04        0.82      2.18 o 
  -2  -1  14        2.67        7.47      2.55 o 
  -1  -1  14        0.57        0.05      2.28 o 
   0  -1  14       32.41       39.60      4.44 o 
   1  -1  14        6.75        6.22      2.81 o 
   2  -1  14       13.58       13.27      2.82 o 
   3  -1  14       19.05       17.66      4.02 o 
   4  -1  14        1.53        6.28      5.31 o 
  -6   0  14        1.19       -3.85      4.40 o 
  -5   0  14        0.81        1.67      3.74 o 
  -4   0  14        1.60        2.13      2.30 o 
  -3   0  14       82.61       83.64      6.39 o 
  -2   0  14      112.07      116.82      7.57 o 
  -1   0  14       58.76       68.07      8.19 o 
   0   0  14       99.59       99.89      6.03 o 
   1   0  14      110.75      109.61      6.49 o 
   2   0  14       25.98       23.69      4.14 o 
   3   0  14       51.89       54.92      4.54 o 
  -6   1  14       11.68       11.80      4.91 o 
  -5   1  14       10.56       15.08      3.12 o 
  -4   1  14        3.28        7.91      2.66 o 
  -3   1  14        3.79        6.15      2.64 o 
  -2   1  14        0.00       -0.47      2.32 o 
  -1   1  14        1.30        6.87      6.14 o 
   0   1  14      378.92      383.59     13.77 o 
   1   1  14        0.15        3.70      2.85 o 
   2   1  14        3.96        4.57      2.89 o 
  -5   2  14        0.05        6.13      2.66 o 
  -4   2  14        0.00       -0.91      5.49 o 
  -3   2  14       49.88       50.92      5.04 o 
  -2   2  14       91.49      104.15      6.28 o 
  -1   2  14       26.95       32.44      4.35 o 
   0   2  14       61.64       45.14      5.70 o 
   1   2  14       33.79       38.16      4.89 o 
  -4   3  14       48.41       40.74      4.76 o 
  -3   3  14        0.24        1.26      2.42 o 
  -2   3  14       27.64       26.21      4.17 o 
  -1   3  14       31.24       50.85      5.44 o 
   0   3  14        0.07        2.40      2.71 o 
  -1 -12  15       33.60       47.75      8.77 o 
   0 -12  15       35.85       29.22      7.81 o 
   1 -12  15        4.45        6.12      5.95 o 
   2 -12  15       32.78        0.85      3.12 o 
  -3 -11  15      260.04      267.11     15.33 o 
  -2 -11  15       48.08       53.07      8.88 o 
  -1 -11  15        6.91        3.03      5.72 o 
   0 -11  15      142.29      177.86     12.79 o 
   1 -11  15        3.95       -3.22      5.12 o 
   2 -11  15       17.76       20.71      5.82 o 
   3 -11  15      105.10      121.19      7.25 o 
  -4 -10  15        0.20        2.57      4.25 o 
  -3 -10  15       40.02       50.60      5.57 o 
  -2 -10  15       56.80       73.33      9.89 o 
  -1 -10  15        3.47       -0.07      5.40 o 
   0 -10  15        8.75       14.61      6.31 o 
   1 -10  15       42.23       53.65      5.41 o 
   2 -10  15       22.27       20.11      4.17 o 
   3 -10  15       90.39       86.91      7.62 o 
   4 -10  15        0.02        1.49      3.57 o 
  -4  -9  15       11.39       12.61      3.89 o 
  -3  -9  15       24.41       26.62      4.42 o 
  -2  -9  15       49.06       47.00      7.24 o 
  -1  -9  15       39.59       40.36      4.89 o 
   0  -9  15       69.22       73.68      6.04 o 
   1  -9  15        8.89       12.52      3.60 o 
   2  -9  15       14.72        8.36      3.51 o 
   3  -9  15        7.61       11.96      3.78 o 
   4  -9  15      137.77      142.59      7.54 o 
  -5  -8  15        1.44        1.62      5.88 o 
  -4  -8  15       29.25       29.69      4.67 o 
  -3  -8  15      188.50      205.46     10.15 o 
  -2  -8  15        2.97        2.31      3.17 o 
  -1  -8  15       13.35       11.09      3.65 o 
   0  -8  15       26.39       34.29      3.93 o 
   1  -8  15        1.18        0.09      2.22 o 
   2  -8  15       95.10       95.38      7.01 o 
   3  -8  15        0.01       -0.20      4.78 o 
   4  -8  15       15.79       19.63      4.29 o 
  -5  -7  15       19.05       12.67      5.61 o 
  -4  -7  15       52.38       44.03      5.37 o 
  -3  -7  15      136.21      155.25      7.60 o 
  -2  -7  15       27.32       26.31      6.01 o 
  -1  -7  15        4.30        7.41      2.36 o 
   0  -7  15        0.27        3.22      2.74 o 
   1  -7  15       15.91       24.14      3.25 o 
   2  -7  15       21.07       17.41      3.12 o 
   3  -7  15       10.23       10.71      2.95 o 
   4  -7  15       13.33       14.91      3.14 o 
  -6  -6  15      158.23      187.95      8.79 o 
  -5  -6  15      176.17      204.66      8.80 o 
  -4  -6  15      164.74      178.24      9.98 o 
  -3  -6  15       30.63       34.88      4.80 o 
  -2  -6  15       45.06       71.70      6.64 o 
  -1  -6  15      116.60      120.25      5.17 o 
   0  -6  15       28.93       25.13      3.24 o 
   1  -6  15      119.04      124.14      6.41 o 
   2  -6  15       10.53       17.02      3.03 o 
   3  -6  15        0.20       -0.58      2.51 o 
   4  -6  15       77.37       85.73      5.27 o 
  -6  -5  15      404.86      461.71     18.79 o 
  -5  -5  15      160.73      101.73      8.77 o 
  -4  -5  15        1.30       -1.49      2.76 o 
  -3  -5  15       16.47       19.26      3.89 o 
  -2  -5  15        6.82        6.86      2.38 o 
  -1  -5  15        6.55        6.07      2.99 o 
   0  -5  15        0.43        2.47      2.18 o 
   1  -5  15       16.80       18.49      3.30 o 
   2  -5  15       51.96       44.49      4.10 o 
   3  -5  15        3.78        9.82      2.79 o 
   4  -5  15        6.70       10.68      6.70 o 
  -6  -4  15       15.99       22.34      6.24 o 
  -5  -4  15       38.35       43.29      7.42 o 
  -4  -4  15       10.57        8.62      3.43 o 
  -3  -4  15       47.14       51.43      9.15 o 
  -2  -4  15        5.85        4.84      2.20 o 
  -1  -4  15        4.67        2.92      2.18 o 
   0  -4  15       39.54       44.85      3.96 o 
   1  -4  15       31.44       32.67      3.64 o 
   2  -4  15        2.03        4.06      2.87 o 
   3  -4  15      133.63      131.67      5.89 o 
   4  -4  15       36.39       44.41      4.27 o 
  -6  -3  15        1.37       -2.00      4.12 o 
  -5  -3  15        2.37        4.81      4.79 o 
  -4  -3  15        3.62       -0.64      3.91 o 
  -3  -3  15       10.22        8.95      2.70 o 
  -2  -3  15      261.13      299.94      9.32 o 
  -1  -3  15        7.36        6.15      3.46 o 
   0  -3  15        2.76        5.37      2.32 o 
   1  -3  15        6.79        6.28      2.52 o 
   2  -3  15        2.80        6.24      2.58 o 
   3  -3  15       15.41       22.04      3.29 o 
   4  -3  15       13.48       15.38      2.70 o 
  -6  -2  15        0.96        0.61      4.54 o 
  -5  -2  15       30.99       45.27      7.52 o 
  -4  -2  15      163.67      193.78      7.52 o 
  -3  -2  15       52.89       57.03      6.52 o 
  -2  -2  15       30.38       39.94      5.55 o 
  -1  -2  15        0.12        2.16      2.66 o 
   0  -2  15       22.37       32.80      5.65 o 
   1  -2  15       90.33       88.00      9.04 o 
   2  -2  15       42.94       41.80      4.05 o 
   3  -2  15       37.55       37.03      5.12 o 
  -6  -1  15      310.23      355.75     16.75 o 
  -5  -1  15        4.63        4.25      5.06 o 
  -4  -1  15       55.48       51.36      4.93 o 
  -3  -1  15        9.10       16.85      3.39 o 
  -2  -1  15        8.74        7.90      3.35 o 
  -1  -1  15       43.39       45.17      4.96 o 
   0  -1  15       58.71       50.27      5.21 o 
   1  -1  15       31.12       26.31      4.30 o 
   2  -1  15      106.06      106.94     11.22 o 
  -5   0  15      135.64      139.80      6.79 o 
  -4   0  15       26.40       24.72      3.84 o 
  -3   0  15        9.72       11.53      3.10 o 
  -2   0  15       20.73       12.92      4.01 o 
  -1   0  15      227.05      242.80      9.15 o 
   0   0  15      133.12      154.10      7.55 o 
   1   0  15        3.83        7.98      3.14 o 
   2   0  15       55.66       61.58      8.78 o 
  -4   1  15        0.96        5.40      2.49 o 
  -3   1  15        1.98        4.97      3.25 o 
  -2   1  15        0.02        2.14      2.58 o 
  -1   1  15        9.65       15.08      3.47 o 
   0   1  15       10.99        8.74      3.87 o 
  -2   2  15        0.20        2.13      2.57 o 
  -1 -11  16        4.48        8.74      6.29 o 
   0 -11  16        0.15       -1.32      5.51 o 
   1 -11  16        6.82        0.55      5.60 o 
  -2 -10  16        7.37        8.62      6.38 o 
  -1 -10  16        4.23        8.30      6.21 o 
   0 -10  16       17.01       24.60      7.24 o 
   1 -10  16        0.02       -0.44      5.34 o 
   2 -10  16       16.51       18.54      9.92 o 
  -3  -9  16      168.46      183.15      8.58 o 
  -2  -9  16        1.98       -3.23      3.23 o 
  -1  -9  16       52.26       64.45     17.00 o 
   0  -9  16       64.54       58.51      8.23 o 
   1  -9  16       58.10       63.89      5.92 o 
   2  -9  16        0.14       -2.79      2.79 o 
   3  -9  16      100.92      106.12     12.84 o 
  -4  -8  16       31.57       26.90      4.73 o 
  -3  -8  16       20.35       27.55      4.78 o 
  -2  -8  16      117.83      148.47      7.75 o 
  -1  -8  16        8.47       17.86      5.39 o 
   0  -8  16        3.28        5.36      2.52 o 
   1  -8  16        8.13       13.04      3.20 o 
   2  -8  16        5.98        3.22      2.88 o 
   3  -8  16       44.13       51.96      5.77 o 
  -4  -7  16      182.77      212.43      9.18 o 
  -3  -7  16       85.60      103.44     11.14 o 
  -2  -7  16       76.33       76.77      6.57 o 
  -1  -7  16       19.90       21.16      5.97 o 
   0  -7  16       14.83       14.57      2.99 o 
   1  -7  16       53.50       56.48      6.09 o 
   2  -7  16        5.49       11.11      2.90 o 
   3  -7  16        0.07        2.01      3.65 o 
  -5  -6  16      210.92      253.75     10.08 o 
  -4  -6  16       65.25       62.71      6.23 o 
  -3  -6  16       31.13       32.93      4.98 o 
  -2  -6  16        7.80        5.82      3.40 o 
  -1  -6  16        5.26        6.37      2.51 o 
   0  -6  16        0.73        4.19      2.50 o 
   1  -6  16        3.36        4.57      2.67 o 
   2  -6  16       19.29       27.10      3.83 o 
   3  -6  16       32.66       29.65      3.78 o 
  -5  -5  16      112.14        8.13      3.36 o 
  -4  -5  16       28.32       40.84      7.83 o 
  -3  -5  16       26.09       36.47      8.69 o 
  -2  -5  16       59.89       65.49      4.62 o 
  -1  -5  16        4.75       12.33      2.77 o 
   0  -5  16       26.48       38.51      6.60 o 
   1  -5  16       92.61      113.13      5.49 o 
   2  -5  16       37.75       43.32      4.22 o 
   3  -5  16        0.31       -2.82      4.14 o 
  -5  -4  16        3.79        0.24      4.70 o 
  -4  -4  16        0.03        8.31      4.92 o 
  -3  -4  16        2.09       -1.53      1.85 o 
  -2  -4  16        9.65        8.58      2.56 o 
  -1  -4  16      140.79      155.66      7.63 o 
   0  -4  16       19.98       29.94      3.63 o 
   1  -4  16       25.77       25.77      4.86 o 
   2  -4  16        0.34        6.09      2.62 o 
   3  -4  16       21.42       24.02      3.59 o 
  -5  -3  16       17.80        8.39      5.54 o 
  -4  -3  16       44.86       58.89      8.40 o 
  -3  -3  16      158.29      162.02      7.85 o 
  -2  -3  16        0.80        4.06      2.54 o 
  -1  -3  16        2.65       -0.24      1.60 o 
   0  -3  16       49.19       42.32      4.95 o 
   1  -3  16        8.46       13.37      3.10 o 
   2  -3  16        0.26        5.76      3.01 o 
  -4  -2  16        5.52        6.70      7.17 o 
  -3  -2  16       35.11       47.24      4.85 o 
  -2  -2  16        1.92        2.30      4.70 o 
  -1  -2  16       50.39       55.90      6.33 o 
   0  -2  16        3.86        4.95      4.87 o 
   1  -2  16       84.05       92.56     21.47 o 
  -4  -1  16       41.42       41.96      7.31 o 
  -3  -1  16        0.45        3.18      3.52 o 
  -2  -1  16        1.38        2.91      4.49 o 
  -1  -1  16        3.69       14.26      8.49 o 
   0  -1  16        3.44       12.13      3.42 o 
  -2   0  16        7.88        9.89      4.31 o 
  -1   0  16       29.94       30.24      6.15 o 
  -1  -9  17        4.00        4.17      4.99 o 
   0  -9  17       76.02       76.57     10.54 o 
  -2  -8  17      205.84      228.75      9.62 o 
  -1  -8  17        2.40        3.91      3.55 o 
   0  -8  17        0.01        2.51      2.46 o 
   1  -8  17       27.70       28.70      3.74 o 
  -3  -7  17       42.55       49.57      5.83 o 
  -2  -7  17        4.98        8.06      3.91 o 
  -1  -7  17       18.06       21.86      4.63 o 
   0  -7  17       11.73       13.79      4.44 o 
   1  -7  17       63.41       75.81      5.26 o 
  -3  -6  17      139.53      163.91     14.85 o 
  -2  -6  17        5.88        8.12      3.82 o 
  -1  -6  17       16.96       19.77      3.26 o 
   0  -6  17        3.76        1.78      3.53 o 
   1  -6  17       11.84        9.05      3.03 o 
  -3  -5  17       23.54       37.72      7.30 o 
  -2  -5  17       66.29       69.39      4.57 o 
  -1  -5  17       22.15       20.58      5.71 o 
   0  -5  17       48.40       55.26      4.69 o 
   1  -5  17       11.42       12.68      3.11 o 
  -3  -4  17       22.90       -1.74      1.74 o 
  -2  -4  17      212.68      257.92      9.30 o 
  -1  -4  17        0.01       -0.03      4.31 o 
   0  -4  17        6.19        8.45      3.34 o 
  -2  -3  17       12.12       14.20      3.35 o 
  -1  -3  17       19.17       18.87      4.37 o 
                                                 
